# Supplementary material for: 3-Benzyl-7-bromo-9-phenyl-2-tosyl-2,3,3a,4,9,9a-hexa­hydro-1H-pyrrolo[3,4-b]quinoline
Source: Acta Crystallogr Sect E Struct Rep Online. 2009 Nov 7;65(Pt 12):o3001–2. doi: 10.1107/S1600536809045875 (PMC2971917; doi:10.1107/S1600536809045875)
Supplement: Supplementary file 2 [file e-65-o3001-Isup2.hkl]

# 
# h,k,l, Fc-squared, Fo-squared, sigma(Fo-squared) and status flag 
# 
data_I
_shelx_title ' jgi5_0m in P2(1)/c (100K)' 
_shelx_refln_list_code          4 
_shelx_F_calc_maximum      382.64 
_exptl_crystal_F_000      1184.00 
_reflns_d_resolution_high  0.7107 
 
loop_ 
 _symmetry_equiv_pos_as_xyz 
 'x, y, z' 
 '-x, y+1/2, -z+1/2' 
 '-x, -y, -z' 
 'x, -y-1/2, z-1/2' 
 
_cell_length_a     8.8992 
_cell_length_b    27.5824 
_cell_length_c    13.3668 
_cell_angle_alpha  90.000 
_cell_angle_beta  127.190 
_cell_angle_gamma  90.000 
 
_shelx_F_squared_multiplier     1.000 
 
loop_ 
 _refln_index_h 
 _refln_index_k 
 _refln_index_l 
 _refln_F_squared_calc 
 _refln_F_squared_meas 
 _refln_F_squared_sigma 
 _refln_observed_status 
   1   0   0     1261.21     1240.64     18.43 o 
   2   0   0     6226.73     6931.50     95.05 o 
   3   0   0    12294.02    13233.43    178.02 o 
   4   0   0    14840.17    16241.84    219.29 o 
   5   0   0     1130.68     1056.61     20.53 o 
   6   0   0      553.20      561.66     17.98 o 
   7   0   0       24.49       -1.89     15.30 o 
   8   0   0     1572.91     1465.00     60.16 o 
   9   0   0      214.18      238.17     37.41 o 
   1   1   0     1612.36     1641.36     15.28 o 
   2   1   0     3106.26     3300.66     32.37 o 
   3   1   0      683.16      708.92      9.78 o 
   4   1   0     1534.85     1723.91     18.96 o 
   5   1   0     5436.00     5350.28     53.80 o 
   6   1   0       55.94       75.91      7.20 o 
   7   1   0      226.87      272.49     15.11 o 
   8   1   0     1342.36     1283.23     58.26 o 
   9   1   0     1174.56     1109.65     41.08 o 
   1   2   0     2069.62     2140.80     27.30 o 
   2   2   0    33495.40    35386.04    337.18 o 
   3   2   0     3365.59     3692.94     36.03 o 
   4   2   0     6130.00     6697.70     63.49 o 
   5   2   0      608.39      648.37     11.30 o 
   6   2   0      103.56       90.82      7.22 o 
   7   2   0     1141.73     1084.95     23.45 o 
   8   2   0       79.26      101.67     19.72 o 
   9   2   0       36.06      111.23     24.27 o 
   1   3   0     5538.60     5916.90     96.79 o 
   2   3   0    13078.45    13423.84    141.86 o 
   3   3   0      323.59      366.08      6.39 o 
   4   3   0      650.38      685.28     14.17 o 
   5   3   0     5447.06     5796.37     60.35 o 
   6   3   0       47.33       49.43      7.45 o 
   7   3   0     1729.58     1733.43     36.44 o 
   8   3   0      776.92      766.75     27.83 o 
   9   3   0     1599.76     1346.37     63.40 o 
   0   4   0    45764.40    43206.90    609.30 o 
   1   4   0      587.15      565.47     10.84 o 
   2   4   0    41921.60    43894.39    421.98 o 
   3   4   0     2629.12     2545.60     27.51 o 
   4   4   0      349.84      366.46      8.04 o 
   5   4   0     6182.07     6161.58     66.46 o 
   6   4   0     5836.33     5765.02     66.36 o 
   7   4   0      132.15      195.49     15.71 o 
   8   4   0      618.81      683.12     26.16 o 
   9   4   0       15.88       79.44     28.42 o 
   1   5   0    16148.16    16763.23    178.98 o 
   2   5   0      538.20      498.55      8.97 o 
   3   5   0      244.04      224.56      6.54 o 
   4   5   0     8470.69     8720.21     79.51 o 
   5   5   0      503.51      473.13     10.84 o 
   6   5   0     4328.62     4202.48     54.91 o 
   7   5   0     4355.24     4109.37     72.99 o 
   8   5   0     1385.10     1251.71     34.35 o 
   9   5   0      591.90      622.48     33.02 o 
   0   6   0     8785.47     8438.33    119.10 o 
   1   6   0     2424.22     2441.12     34.16 o 
   2   6   0      488.12      465.85     12.59 o 
   3   6   0     1502.26     1804.87     20.31 o 
   4   6   0       67.05      117.76      4.52 o 
   5   6   0       46.66       62.39      7.21 o 
   6   6   0       12.71       17.21      6.98 o 
   7   6   0       93.23       91.03     15.67 o 
   8   6   0        3.24       24.60     15.96 o 
   9   6   0      329.29      311.57     28.77 o 
   1   7   0     1398.17     1447.77     15.15 o 
   2   7   0      967.47     1021.89     13.01 o 
   3   7   0     2374.85     2581.31     25.91 o 
   4   7   0     1999.47     2109.20     24.20 o 
   5   7   0     6157.39     6197.27     70.50 o 
   6   7   0     1464.50     1401.97     24.64 o 
   7   7   0     1433.82     1353.16     45.63 o 
   8   7   0     1213.53     1134.48     33.57 o 
   9   7   0      806.78      807.55     32.00 o 
   0   8   0    85308.89    79867.84   1119.89 o 
   1   8   0     3013.60     2908.78     29.18 o 
   2   8   0    12940.07    13082.81    128.99 o 
   3   8   0     6368.37     6219.35     56.64 o 
   4   8   0     2199.63     2348.74     25.75 o 
   5   8   0     4088.68     4235.69     51.91 o 
   6   8   0       54.08       38.99      7.31 o 
   7   8   0      113.97      137.77     16.08 o 
   8   8   0     1720.54     1627.75     40.67 o 
   9   8   0      134.85      164.92     23.37 o 
   1   9   0      837.59      724.12      8.77 o 
   2   9   0      554.46      500.31      7.86 o 
   3   9   0      391.26      440.44      7.93 o 
   4   9   0     2265.09     2336.26     23.68 o 
   5   9   0     2641.78     2544.15     31.68 o 
   6   9   0      267.62      279.49     15.39 o 
   7   9   0     3599.85     3506.57     65.03 o 
   8   9   0      113.88       76.81     18.11 o 
   9   9   0      296.63      313.40     28.34 o 
   0  10   0    21419.53    21481.60    327.94 o 
   1  10   0     2370.95     2274.47     23.50 o 
   2  10   0       88.71       71.67      3.52 o 
   3  10   0      845.61      967.11     11.77 o 
   4  10   0     2189.17     2183.53     23.87 o 
   5  10   0      121.34      150.09      7.33 o 
   6  10   0      495.69      474.93     16.21 o 
   7  10   0      697.44      703.11     40.19 o 
   8  10   0       69.62       57.84     20.42 o 
   9  10   0       81.04       99.92     24.58 o 
   1  11   0       89.12       90.98      3.36 o 
   2  11   0     1852.13     1838.30     18.88 o 
   3  11   0     2126.93     1944.51     19.96 o 
   4  11   0      814.02      756.74     14.56 o 
   5  11   0      701.27      724.97     22.52 o 
   6  11   0     2767.10     2611.70     45.43 o 
   7  11   0     2252.43     2105.34     50.71 o 
   8  11   0      325.90      325.04     24.42 o 
   9  11   0      492.25      447.95     36.50 o 
   0  12   0     8088.92     7607.74    118.90 o 
   1  12   0     3777.68     3581.33     37.60 o 
   2  12   0    10257.26     9924.25     87.44 o 
   3  12   0     3837.87     3609.97     33.79 o 
   4  12   0     2024.32     1991.07     22.44 o 
   5  12   0     4332.04     4417.44     57.29 o 
   6  12   0      866.50      843.88     23.81 o 
   7  12   0      181.56      185.06     19.95 o 
   8  12   0      802.48      904.04     35.70 o 
   9  12   0       32.56      -11.13     28.77 o 
   1  13   0        1.60       -3.19      2.47 o 
   2  13   0      999.52      920.67     11.32 o 
   3  13   0      101.30      101.53      4.02 o 
   4  13   0      692.18      701.00     11.27 o 
   5  13   0     3036.96     2876.95     39.80 o 
   6  13   0      181.91      192.00     17.87 o 
   7  13   0     2699.86     2478.64     56.95 o 
   8  13   0        7.93       22.38     20.32 o 
   9  13   0      540.91      526.94     38.69 o 
   0  14   0     1595.48     1696.23     27.43 o 
   1  14   0     3204.12     3141.43     31.87 o 
   2  14   0     2629.91     2689.17     26.90 o 
   3  14   0      122.55      149.90      4.97 o 
   4  14   0      683.22      577.11     11.55 o 
   5  14   0      130.78      109.17      9.42 o 
   6  14   0     1372.74     1337.71     37.37 o 
   7  14   0      332.89      360.93     23.81 o 
   8  14   0      332.92      342.00     26.52 o 
   9  14   0       31.11       -4.35     28.74 o 
   1  15   0      774.44      732.22      9.93 o 
   2  15   0      474.04      467.30      8.05 o 
   3  15   0     2014.64     1943.13     23.09 o 
   4  15   0     1555.80     1532.61     23.05 o 
   5  15   0       45.56       43.53      9.68 o 
   6  15   0     2716.39     2556.64     57.08 o 
   7  15   0      588.08      647.19     28.87 o 
   8  15   0      776.51      813.38     34.80 o 
   9  15   0      232.47      302.03     45.24 o 
   0  16   0     5452.16     5333.61     86.16 o 
   1  16   0     4032.74     3982.19     38.85 o 
   2  16   0    11008.35    10641.93    103.63 o 
   3  16   0     2088.18     2034.18     24.19 o 
   4  16   0     2907.50     2812.19     38.72 o 
   5  16   0     1951.15     1850.37     38.70 o 
   6  16   0      131.87      162.93     20.62 o 
   7  16   0      382.48      407.89     25.03 o 
   8  16   0      946.89      867.01     36.27 o 
   9  16   0       41.68       45.71     31.24 o 
   1  17   0      595.63      580.71      9.21 o 
   2  17   0      901.16      798.11     12.50 o 
   3  17   0       97.48      120.82      6.18 o 
   4  17   0      278.91      264.39     10.29 o 
   5  17   0      900.00      808.40     28.42 o 
   6  17   0      148.43      146.86     15.68 o 
   7  17   0      987.72      939.15     35.04 o 
   8  17   0       33.85       53.93     31.57 o 
   0  18   0       91.04       91.38      7.28 o 
   1  18   0     3218.76     3168.64     35.50 o 
   2  18   0      170.83      150.40      6.24 o 
   3  18   0       27.78       24.93      6.32 o 
   4  18   0     2630.68     2478.92     37.53 o 
   5  18   0        5.60       33.89     12.58 o 
   6  18   0      206.64      192.65     19.89 o 
   7  18   0      222.79      232.81     22.65 o 
   8  18   0       74.67      104.80     27.07 o 
   1  19   0     1922.96     1934.31     24.21 o 
   2  19   0       90.43      114.20      6.98 o 
   3  19   0      438.12      444.94     11.71 o 
   4  19   0     1850.98     1778.86     37.17 o 
   5  19   0       80.22      100.28     15.09 o 
   6  19   0     2126.87     1965.87     43.40 o 
   7  19   0       31.53       31.34     19.80 o 
   8  19   0     1257.41     1225.59     50.27 o 
   0  20   0    11598.63    11300.69    170.45 o 
   1  20   0     3439.13     3392.49     40.75 o 
   2  20   0     4110.69     3800.93     43.41 o 
   3  20   0      992.09      980.43     17.99 o 
   4  20   0     2190.66     2118.30     57.55 o 
   5  20   0      520.00      492.73     23.42 o 
   6  20   0      434.29      455.86     21.99 o 
   7  20   0       53.31       57.71     20.66 o 
   8  20   0      360.56      391.38     34.67 o 
   1  21   0      163.07      208.37     10.41 o 
   2  21   0     1195.14     1106.00     19.66 o 
   3  21   0      684.44      664.02     18.21 o 
   4  21   0        3.65        1.68     12.14 o 
   5  21   0      633.44      582.68     25.05 o 
   6  21   0        4.34        3.78     15.58 o 
   7  21   0       67.23       52.89     24.83 o 
   8  21   0       28.42       14.37     28.50 o 
   0  22   0     2447.99     2383.63     51.15 o 
   1  22   0     1170.95     1160.14     19.87 o 
   2  22   0     1600.02     1564.17     25.33 o 
   3  22   0      149.79      144.20     11.66 o 
   4  22   0      520.79      516.63     22.66 o 
   5  22   0       80.10       74.86     16.89 o 
   6  22   0     1711.10     1638.82     39.60 o 
   7  22   0      412.27      425.78     32.93 o 
   8  22   0       22.94       23.76     26.83 o 
   1  23   0     1569.87     1531.17     24.11 o 
   2  23   0      185.73      199.30     12.35 o 
   3  23   0      658.55      642.38     19.99 o 
   4  23   0     2030.20     2003.62     54.53 o 
   5  23   0     1188.60     1197.68     36.30 o 
   6  23   0      974.77     1020.38     32.55 o 
   7  23   0       18.16      -11.05     25.52 o 
   8  23   0     1841.18     1768.23     61.84 o 
   0  24   0     9722.41     9365.54    230.65 o 
   1  24   0      769.90      846.19     22.12 o 
   2  24   0      261.05      272.28     15.73 o 
   3  24   0     1667.96     1608.53     35.42 o 
   4  24   0     3226.07     3200.59     65.10 o 
   5  24   0       13.49       15.21     17.11 o 
   6  24   0      884.33      889.94     30.52 o 
   7  24   0      755.97      770.25     39.93 o 
   1  25   0      758.77      754.55     36.35 o 
   2  25   0     1086.52     1029.45     35.60 o 
   3  25   0     1183.16     1113.39     29.39 o 
   4  25   0      152.66      170.59     18.61 o 
   5  25   0       77.91       80.24     18.14 o 
   6  25   0       14.51        8.92     19.89 o 
   7  25   0        6.73       21.71     27.44 o 
   0  26   0     1813.75     1814.81     60.29 o 
   1  26   0     1010.10     1004.59     35.19 o 
   2  26   0      969.65      970.39     35.36 o 
   3  26   0     1526.19     1483.21     38.63 o 
   4  26   0     3306.15     3124.55     65.15 o 
   5  26   0       48.31       56.12     16.54 o 
   6  26   0       14.82       20.29     20.36 o 
   7  26   0      149.54       88.07     29.19 o 
   1  27   0      103.36      164.93     30.16 o 
   2  27   0      187.76      228.42     22.01 o 
   3  27   0      303.71      330.56     24.95 o 
   4  27   0       30.38       43.62     18.08 o 
   5  27   0     1488.42     1561.67     38.92 o 
   6  27   0     1806.73     1807.78     49.06 o 
   7  27   0       25.42       40.54     28.41 o 
   0  28   0      775.49      827.68     43.37 o 
   1  28   0     1260.34     1350.83     59.78 o 
   2  28   0      897.18      895.75     36.25 o 
   3  28   0      380.71      399.25     26.67 o 
   4  28   0      861.03      848.03     37.45 o 
   5  28   0       94.72       81.23     21.47 o 
   6  28   0      854.76      841.69     36.58 o 
   1  29   0      229.53      269.93     23.33 o 
   2  29   0        0.34       23.36     19.29 o 
   3  29   0       37.49       41.22     20.57 o 
   4  29   0      702.28      711.41     34.70 o 
   5  29   0       10.42        0.27     19.54 o 
   6  29   0      106.96       96.99     24.58 o 
   0  30   0       21.57       51.91     34.56 o 
   1  30   0      524.25      571.50     30.32 o 
   2  30   0      707.67      721.39     33.43 o 
   3  30   0     1317.19     1278.24     49.10 o 
   4  30   0      190.82      204.05     26.90 o 
   5  30   0       56.53       90.97     32.16 o 
   6  30   0      372.96      366.05     28.48 o 
   1  31   0      501.09      540.50     29.64 o 
   2  31   0        9.80       26.06     21.30 o 
   3  31   0      674.80      813.99     37.69 o 
   4  31   0      380.16      456.17     31.62 o 
   5  31   0      713.72      694.18     46.17 o 
   6  31   0      413.88      438.85     70.91 o 
   0  32   0      333.06      343.18     47.57 o 
   1  32   0      514.30      573.59     37.97 o 
   2  32   0      542.76      566.32     32.02 o 
   3  32   0      708.05      714.66     35.83 o 
   4  32   0      567.63      620.45     43.95 o 
   5  32   0       39.89       28.78     41.66 o 
   1  33   0      105.10      156.23     31.69 o 
   2  33   0        1.82        2.85     27.75 o 
   3  33   0      582.14      695.11     36.35 o 
   4  33   0      286.01      394.04     72.78 o 
   5  33   0       18.18       27.17     36.18 o 
   0  34   0       55.03      130.45     43.68 o 
   1  34   0      621.23      773.31     44.74 o 
   2  34   0      573.31      742.87     37.20 o 
   3  34   0      310.60      390.02     32.33 o 
   4  34   0      369.45      421.82     43.58 o 
   1  35   0        1.68       15.51     30.46 o 
   2  35   0        2.62       24.77     31.36 o 
   3  35   0       55.75       96.55     35.33 o 
   4  35   0       10.11       36.65     36.05 o 
   0  36   0       28.81       24.53     44.28 o 
   1  36   0      498.81      600.90     42.52 o 
   2  36   0      334.17      310.35     37.87 o 
   3  36   0      237.80      328.15     39.93 o 
   1  37   0       56.28       37.65     34.67 o 
   2  37   0       29.26       58.28     50.19 o 
   3  37   0       49.34       62.02     40.02 o 
   0  38   0      454.16      477.52     61.19 o 
   1  38   0      253.27      276.45     42.58 o 
   2  38   0      518.31      574.41     47.69 o 
 -10   1   1      186.20      146.17     27.00 o 
  -9   1   1     1409.40     1368.94     43.07 o 
  -8   1   1      591.62      615.02     21.70 o 
  -7   1   1     1303.96     1280.75     44.99 o 
  -6   1   1     1868.24     1850.13     23.59 o 
  -5   1   1     1749.11     1849.29     21.63 o 
  -4   1   1     1355.54     1439.76     16.19 o 
  -3   1   1        4.28        1.77      2.35 o 
  -2   1   1      290.81      369.60      5.97 o 
  -1   1   1      347.31      385.65     10.50 o 
   0   1   1      643.76      631.34     11.14 o 
   1   1   1      102.01       88.56      1.94 o 
   2   1   1     6686.26     7051.51     71.13 o 
   3   1   1     3016.77     3256.61     30.90 o 
   4   1   1      277.12      228.50      5.81 o 
   5   1   1     1843.92     1741.64     20.18 o 
   6   1   1     5465.57     5222.77     70.66 o 
   7   1   1      388.29      397.37     20.17 o 
   8   1   1     1090.53     1026.92     37.11 o 
   9   1   1      292.07      217.14     28.08 o 
 -10   2   1      276.90      309.15     35.24 o 
  -9   2   1      143.67      157.35     22.79 o 
  -8   2   1      294.61      321.01     19.48 o 
  -7   2   1     1398.98     1457.61     30.60 o 
  -6   2   1     6680.77     6816.23     73.80 o 
  -5   2   1     4516.18     4704.61     48.08 o 
  -4   2   1    11763.20    12358.63    118.41 o 
  -3   2   1     7942.12     8919.30     89.77 o 
  -2   2   1    31797.52    34453.57    355.53 o 
  -1   2   1      334.19      331.43      6.64 o 
   0   2   1      206.88      214.27      7.24 o 
   1   2   1    33432.83    34590.94    387.07 o 
   2   2   1      127.10      129.35      3.33 o 
   3   2   1    13340.80    13899.24    119.73 o 
   4   2   1     7019.03     7231.00     64.39 o 
   5   2   1     8962.19     9077.07     85.89 o 
   6   2   1      212.63      233.34     17.15 o 
   7   2   1      187.01      200.09     17.52 o 
   8   2   1      351.53      396.11     27.03 o 
   9   2   1      396.77      426.88     31.55 o 
 -10   3   1       12.33       43.87     25.37 o 
  -9   3   1     1770.75     1697.14     47.78 o 
  -8   3   1      439.41      447.07     21.62 o 
  -7   3   1      993.39      971.76     24.79 o 
  -6   3   1     4448.73     4388.24     49.56 o 
  -5   3   1      848.02      867.63     12.37 o 
  -4   3   1     1281.60     1344.81     15.45 o 
  -3   3   1     1746.23     1791.01     19.30 o 
  -2   3   1     2577.77     2945.48     31.76 o 
  -1   3   1       90.76       96.18      1.94 o 
   0   3   1      528.26      556.68      6.01 o 
   1   3   1       28.09       29.77      2.18 o 
   2   3   1     8428.70     8826.08     89.15 o 
   3   3   1     3874.21     3839.59     34.16 o 
   4   3   1     1036.60      977.21     11.84 o 
   5   3   1     1015.73     1075.85     14.97 o 
   6   3   1     4830.77     4495.64     66.00 o 
   7   3   1      338.23      330.07     18.99 o 
   8   3   1     1190.61     1106.32     48.43 o 
   9   3   1       30.49       56.06     25.29 o 
 -10   4   1       73.49       57.95     26.16 o 
  -9   4   1        7.69       29.50     19.72 o 
  -8   4   1        9.13       15.14     14.86 o 
  -7   4   1       85.07      105.07     12.31 o 
  -6   4   1      206.48      221.49     10.09 o 
  -5   4   1        8.15        6.62      4.54 o 
  -4   4   1     2909.93     3153.22     33.91 o 
  -3   4   1     6809.18     7691.32     84.61 o 
  -2   4   1       36.49       58.10      2.44 o 
  -1   4   1      395.32      387.31      6.17 o 
   0   4   1    10145.04     9902.11     93.83 o 
   1   4   1    11562.38    12346.48    138.33 o 
   2   4   1      984.16     1019.16     12.74 o 
   3   4   1     1842.34     2038.55     25.54 o 
   4   4   1     1565.80     1543.44     17.10 o 
   5   4   1      162.76      181.04     15.13 o 
   6   4   1       94.58      103.21      9.81 o 
   7   4   1        3.87       21.78     14.78 o 
   8   4   1       13.11       51.59     23.77 o 
   9   4   1       66.79      102.87     26.52 o 
 -10   5   1      129.69      177.30     27.31 o 
  -9   5   1     1575.23     1451.80     39.92 o 
  -8   5   1     1406.09     1345.47     35.37 o 
  -7   5   1     1165.06     1193.44     24.38 o 
  -6   5   1      352.23      387.69     13.31 o 
  -5   5   1      556.43      569.21     11.13 o 
  -4   5   1     3427.11     3751.78     41.60 o 
  -3   5   1      174.37      236.53      4.97 o 
  -2   5   1       25.56       12.83      2.10 o 
  -1   5   1       87.80       56.19      2.96 o 
   0   5   1     2976.33     3116.58     30.26 o 
   1   5   1     6479.17     6734.85     76.20 o 
   2   5   1     2738.48     2872.83     31.78 o 
   3   5   1     4472.40     4693.50     45.17 o 
   4   5   1       70.50       47.68      4.13 o 
   5   5   1     1855.64     1783.66     24.54 o 
   6   5   1     2988.21     2918.33     54.68 o 
   7   5   1     1840.10     1792.42     44.39 o 
   8   5   1     1345.14     1402.67     39.15 o 
   9   5   1     1005.89      936.43     40.53 o 
 -10   6   1      138.08      180.70     27.70 o 
  -9   6   1       25.92       52.14     19.91 o 
  -8   6   1       73.87       85.91     16.06 o 
  -7   6   1     3487.87     3443.06     59.52 o 
  -6   6   1     4855.63     4981.98     58.05 o 
  -5   6   1     3234.09     3413.07     38.68 o 
  -4   6   1     8761.87     9319.64     87.67 o 
  -3   6   1     5518.04     5787.61     59.51 o 
  -2   6   1    12879.73    13197.54    158.08 o 
  -1   6   1    24226.57    24519.48    219.20 o 
   0   6   1     1226.04     1118.91     13.74 o 
   1   6   1    16803.41    16528.56    184.71 o 
   2   6   1     3501.36     3607.08     35.44 o 
   3   6   1    14728.54    15387.35    153.48 o 
   4   6   1     1481.26     1491.31     20.24 o 
   5   6   1     4232.85     4254.70     50.20 o 
   6   6   1     1498.69     1402.50     35.47 o 
   7   6   1        8.35       23.72     15.15 o 
   8   6   1        5.09       36.50     17.96 o 
   9   6   1      241.54      281.91     29.87 o 
 -10   7   1       68.80       45.54     35.26 o 
  -9   7   1     2380.36     2211.09     49.92 o 
  -8   7   1      124.32      133.51     16.45 o 
  -7   7   1      614.42      626.69     22.57 o 
  -6   7   1     2111.39     2097.33     31.22 o 
  -5   7   1      740.74      842.06     15.12 o 
  -4   7   1     1265.51     1228.02     14.54 o 
  -3   7   1     1092.87     1261.67     20.77 o 
  -2   7   1      237.00      235.78      4.94 o 
  -1   7   1      618.16      485.28     10.80 o 
   0   7   1     3865.77     4121.03     41.79 o 
   1   7   1     3124.42     3130.74     33.81 o 
   2   7   1     2666.80     2612.06     27.35 o 
   3   7   1     1154.96     1148.94     13.54 o 
   4   7   1     1391.27     1402.47     19.31 o 
   5   7   1     2521.13     2422.73     31.29 o 
   6   7   1     1059.31      945.49     27.07 o 
   7   7   1     1163.90     1097.78     32.00 o 
   8   7   1     3574.96     3176.58     63.46 o 
   9   7   1      120.94      102.32     26.05 o 
 -10   8   1       48.77       48.25     30.89 o 
  -9   8   1        0.35       28.96     21.14 o 
  -8   8   1      240.90      243.85     17.92 o 
  -7   8   1       71.94       88.96     14.86 o 
  -6   8   1       56.04       69.23      7.01 o 
  -5   8   1      887.22      907.04     13.96 o 
  -4   8   1      143.21      160.05      5.63 o 
  -3   8   1     4815.82     5065.60     64.43 o 
  -2   8   1      793.02      782.75     10.85 o 
  -1   8   1       34.97       48.10      2.89 o 
   0   8   1    24514.54    23853.14    227.67 o 
   1   8   1       38.39       47.83      2.59 o 
   2   8   1        4.34       13.78      2.59 o 
   3   8   1       12.44       30.42      2.83 o 
   4   8   1       55.24       72.54      5.35 o 
   5   8   1       25.91       17.80      4.47 o 
   6   8   1       94.34       95.73     10.35 o 
   7   8   1        5.11       16.32     15.40 o 
   8   8   1       15.11       75.97     17.57 o 
   9   8   1       19.49       26.37     24.95 o 
 -10   9   1      878.24      821.80     52.03 o 
  -9   9   1     1228.39     1224.37     65.10 o 
  -8   9   1      785.32      789.69     35.89 o 
  -7   9   1     1460.90     1509.50     35.06 o 
  -6   9   1      605.78      600.37     13.77 o 
  -5   9   1     3435.46     3394.68     36.88 o 
  -4   9   1      522.52      534.44      8.82 o 
  -3   9   1       20.79       17.42      3.58 o 
  -2   9   1      163.45      175.80      4.32 o 
  -1   9   1        1.04       -1.65      1.91 o 
   0   9   1       47.08       47.89      2.97 o 
   1   9   1     7297.29     7227.51     70.12 o 
   2   9   1      633.71      604.08     12.77 o 
   3   9   1     1019.45      918.30     11.82 o 
   4   9   1     1350.12     1338.65     15.90 o 
   5   9   1     1508.58     1492.64     29.59 o 
   6   9   1       99.30      112.69     13.86 o 
   7   9   1      629.65      631.59     22.29 o 
   8   9   1     1999.41     1778.83     44.43 o 
   9   9   1     1171.34     1138.12     66.47 o 
 -10  10   1      129.27      156.19     32.92 o 
  -9  10   1      146.73      160.29     24.40 o 
  -8  10   1       26.64       24.43     17.98 o 
  -7  10   1     2538.27     2488.43     44.64 o 
  -6  10   1     2729.10     2761.55     40.69 o 
  -5  10   1    12170.42    12157.10    115.67 o 
  -4  10   1     5907.98     5643.49     56.14 o 
  -3  10   1     2563.69     2416.37     25.71 o 
  -2  10   1     8337.52     8036.66     83.56 o 
  -1  10   1    21557.37    21513.24    220.77 o 
   0  10   1    16919.90    16482.10    157.78 o 
   1  10   1     6974.52     6551.88     63.89 o 
   2  10   1      135.18      113.63      3.90 o 
   3  10   1    10310.44    10758.77    100.63 o 
   4  10   1     1235.05     1159.75     14.87 o 
   5  10   1     3378.00     3217.92     39.44 o 
   6  10   1      869.91      838.27     21.05 o 
   7  10   1        7.11       -2.34     15.14 o 
   8  10   1      336.46      393.96     26.65 o 
   9  10   1       11.80       10.58     30.01 o 
  -9  11   1     1770.65     1639.92     48.03 o 
  -8  11   1       36.55       32.48     17.85 o 
  -7  11   1      200.90      238.05     21.03 o 
  -6  11   1     2262.63     2196.37     36.51 o 
  -5  11   1        6.98       11.44      5.01 o 
  -4  11   1     1386.81     1352.90     17.32 o 
  -3  11   1      430.02      478.05      7.50 o 
  -2  11   1      254.93      271.56      5.59 o 
  -1  11   1       84.26      168.83      7.14 o 
   0  11   1        9.44       33.11      3.02 o 
   1  11   1     1348.20     1459.08     16.03 o 
   2  11   1      153.06      138.24      4.38 o 
   3  11   1     3816.92     3784.40     40.68 o 
   4  11   1       18.54       10.54      4.29 o 
   5  11   1      244.75      239.90     10.58 o 
   6  11   1       48.94       30.59     12.68 o 
   7  11   1       60.04       31.90     15.32 o 
   8  11   1     1684.59     1662.13     64.70 o 
   9  11   1       15.64       -6.79     29.83 o 
  -9  12   1      171.75      159.06     25.09 o 
  -8  12   1      334.59      371.40     24.99 o 
  -7  12   1      293.47      308.30     20.70 o 
  -6  12   1       63.70       67.86     12.69 o 
  -5  12   1        6.74        2.25      5.17 o 
  -4  12   1       74.16       91.85      4.54 o 
  -3  12   1     2251.79     2080.56     21.30 o 
  -2  12   1      151.24      126.83      4.04 o 
  -1  12   1      526.11      495.49      8.03 o 
   0  12   1     2063.05     1976.22     21.98 o 
   1  12   1       50.62       62.98      3.28 o 
   2  12   1     6667.39     6898.02     66.01 o 
   3  12   1        8.73       11.95      3.45 o 
   4  12   1      239.43      255.81      7.42 o 
   5  12   1        2.08        2.05      7.89 o 
   6  12   1       37.82       36.51     13.71 o 
   7  12   1      489.79      548.20     27.48 o 
   8  12   1      193.98      214.96     25.08 o 
   9  12   1       11.10       36.95     31.01 o 
  -9  13   1      852.00      853.37     43.27 o 
  -8  13   1     1126.88     1162.27     39.30 o 
  -7  13   1     2891.10     2933.23     93.08 o 
  -6  13   1       19.98       25.65     13.52 o 
  -5  13   1      655.78      584.12     12.50 o 
  -4  13   1      222.67      200.03      6.30 o 
  -3  13   1      800.67      829.86     10.68 o 
  -2  13   1       19.87       19.13      3.08 o 
  -1  13   1      212.38      211.59      5.23 o 
   0  13   1       76.93      106.93      4.25 o 
   1  13   1      975.40     1119.87     12.36 o 
   2  13   1     1303.77     1263.85     15.62 o 
   3  13   1      273.24      267.32      6.72 o 
   4  13   1     4148.37     4071.94     47.60 o 
   5  13   1     2622.79     2596.00     41.77 o 
   6  13   1      724.31      733.02     29.11 o 
   7  13   1     3739.59     3451.72     73.83 o 
   8  13   1     1551.55     1521.24     46.33 o 
  -9  14   1        6.26       -0.40     27.22 o 
  -8  14   1       37.65       37.60     20.15 o 
  -7  14   1     2976.35     2982.96    118.09 o 
  -6  14   1     3356.95     3227.15     75.14 o 
  -5  14   1     1283.35     1254.76     21.14 o 
  -4  14   1     1679.90     1609.29     20.83 o 
  -3  14   1     5857.65     5591.09     52.61 o 
  -2  14   1     5086.60     4802.42     45.31 o 
  -1  14   1    10145.35    10007.66     92.26 o 
   0  14   1     7494.80     7145.55     66.71 o 
   1  14   1     8709.01     8297.13     76.99 o 
   2  14   1     2088.28     2097.72     22.27 o 
   3  14   1     5334.09     5221.42     57.39 o 
   4  14   1     2537.51     2420.93     32.46 o 
   5  14   1     2088.93     2064.30     42.43 o 
   6  14   1      392.58      412.69     22.88 o 
   7  14   1       32.62       58.65     28.48 o 
   8  14   1      141.70      213.30     26.26 o 
  -9  15   1     1562.55     1504.14     55.71 o 
  -8  15   1        5.19       11.81     19.43 o 
  -7  15   1      126.46      131.18     21.74 o 
  -6  15   1      150.28      122.80     11.05 o 
  -5  15   1      275.70      236.29     10.62 o 
  -4  15   1     3309.05     3218.10     37.07 o 
  -3  15   1      194.83      235.75      6.13 o 
  -2  15   1      161.31      170.38      5.61 o 
  -1  15   1      333.98      345.67      8.86 o 
   0  15   1      816.89     1039.56     12.63 o 
   1  15   1     1688.33     1696.69     18.96 o 
   2  15   1       33.29       38.10      3.67 o 
   3  15   1     2436.00     2305.62     28.26 o 
   4  15   1       77.67       69.30      7.45 o 
   5  15   1     1785.94     1713.67     37.84 o 
   6  15   1        6.63       -5.94     15.93 o 
   7  15   1      494.05      521.08     28.16 o 
   8  15   1     2421.57     2314.44     69.30 o 
  -9  16   1      168.13      213.44     32.61 o 
  -8  16   1      468.50      513.74     28.48 o 
  -7  16   1      143.63      145.02     21.81 o 
  -6  16   1      196.06      211.45     16.12 o 
  -5  16   1       98.77      121.68      9.74 o 
  -4  16   1      273.54      272.06      8.39 o 
  -3  16   1     2861.35     2787.10     30.18 o 
  -2  16   1       37.27       48.42      3.65 o 
  -1  16   1        8.92       14.33      3.41 o 
   0  16   1     1002.25     1021.59     12.72 o 
   1  16   1      134.61      166.97      5.10 o 
   2  16   1     4938.27     4779.82     48.59 o 
   3  16   1       10.15        7.19      5.92 o 
   4  16   1      245.70      251.98     10.71 o 
   5  16   1      415.10      417.55     19.20 o 
   6  16   1      271.11      263.56     21.20 o 
   7  16   1      700.21      711.43     31.57 o 
   8  16   1       88.05      105.60     29.76 o 
  -9  17   1      236.57      256.64     33.85 o 
  -8  17   1     1761.35     1701.32     48.62 o 
  -7  17   1     3473.83     3275.58    100.87 o 
  -6  17   1     1303.75     1256.92     32.43 o 
  -5  17   1     3492.64     3321.05     50.82 o 
  -4  17   1      262.97      275.68      9.39 o 
  -3  17   1     2378.54     2247.69     26.35 o 
  -2  17   1        6.45       12.49      3.36 o 
  -1  17   1      834.32      810.42     11.42 o 
   0  17   1     2611.50     2625.31     27.06 o 
   1  17   1     1060.34     1120.87     13.79 o 
   2  17   1      798.36      821.88     20.22 o 
   3  17   1       85.75       89.79      7.90 o 
   4  17   1     6377.82     6048.54     89.97 o 
   5  17   1      920.75      887.94     24.25 o 
   6  17   1      464.86      510.93     25.71 o 
   7  17   1     1353.21     1271.86     41.36 o 
   8  17   1      683.81      713.84     52.00 o 
  -9  18   1       87.50       99.20     29.85 o 
  -8  18   1      454.36      456.31     39.04 o 
  -7  18   1      752.35      745.61     63.12 o 
  -6  18   1      966.18      903.19     30.69 o 
  -5  18   1     2898.79     2777.48     51.69 o 
  -4  18   1     3884.10     3730.04     49.35 o 
  -3  18   1     1664.75     1599.86     25.63 o 
  -2  18   1     1786.80     1676.43     19.19 o 
  -1  18   1     3096.72     2857.95     32.49 o 
   0  18   1     5095.06     4962.95     54.97 o 
   1  18   1     1350.70     1274.65     17.01 o 
   2  18   1     2582.97     2373.64     29.18 o 
   3  18   1     5757.11     5419.55     65.61 o 
   4  18   1      437.01      401.69     15.98 o 
   5  18   1     2664.82     2464.77     44.57 o 
   6  18   1     1037.85      953.88     37.10 o 
   7  18   1       36.56       47.46     19.84 o 
   8  18   1       16.29       43.17     43.36 o 
  -9  19   1      625.66      638.61     42.32 o 
  -8  19   1      266.47      306.19     29.05 o 
  -7  19   1      402.52      402.66     44.05 o 
  -6  19   1        7.54       -6.43     14.36 o 
  -5  19   1      834.78      816.92     25.44 o 
  -4  19   1     2906.89     2730.74     43.16 o 
  -3  19   1      521.15      518.30     11.84 o 
  -2  19   1     2002.78     1939.45     22.47 o 
  -1  19   1      329.78      301.61     19.84 o 
   0  19   1       28.54       59.30      5.41 o 
   1  19   1       21.11       29.89      5.27 o 
   2  19   1     2080.58     2102.69     26.80 o 
   3  19   1      745.51      711.65     15.33 o 
   4  19   1      497.73      522.46     18.19 o 
   5  19   1      910.05      822.27     24.21 o 
   6  19   1      592.39      610.17     28.42 o 
   7  19   1       32.91       37.49     21.22 o 
   8  19   1      183.00      177.40     32.65 o 
  -8  20   1      549.37      550.51     36.71 o 
  -7  20   1      272.00      266.46     40.03 o 
  -6  20   1       21.42       -5.86     20.02 o 
  -5  20   1      117.54      156.14     18.68 o 
  -4  20   1      564.37      569.94     16.96 o 
  -3  20   1     1649.37     1668.89     23.36 o 
  -2  20   1      175.20      192.07      7.88 o 
  -1  20   1     6634.92     6252.71     70.94 o 
   0  20   1      164.53      194.08      7.78 o 
   1  20   1      671.76      622.55     12.76 o 
   2  20   1    13358.93    12624.02    150.63 o 
   3  20   1      167.20      185.15     12.09 o 
   4  20   1      447.33      422.16     16.93 o 
   5  20   1       48.78       54.10     14.67 o 
   6  20   1       23.30       25.35     18.18 o 
   7  20   1      268.51      280.29     37.81 o 
   8  20   1       72.28       30.89     30.40 o 
  -8  21   1     1755.40     1656.23     56.46 o 
  -7  21   1     1730.15     1653.80     52.44 o 
  -6  21   1       27.36       25.22     16.65 o 
  -5  21   1     1720.11     1601.98     40.30 o 
  -4  21   1       11.53       26.21     11.88 o 
  -3  21   1     1248.28     1209.10     21.34 o 
  -2  21   1      622.30      593.86     12.40 o 
  -1  21   1        6.75       54.77      6.55 o 
   0  21   1      623.16      632.05     13.84 o 
   1  21   1      331.46      333.26      9.76 o 
   2  21   1     4139.80     4029.37     52.84 o 
   3  21   1      804.55      762.47     23.04 o 
   4  21   1      813.01      784.00     22.90 o 
   5  21   1     1468.77     1446.02     35.46 o 
   6  21   1     4210.19     4009.63     82.52 o 
   7  21   1     1223.37     1216.02     48.77 o 
  -8  22   1      293.42      339.38     32.97 o 
  -7  22   1       20.70       66.20     23.58 o 
  -6  22   1     1223.34     1103.95     45.06 o 
  -5  22   1      241.70      238.58     21.68 o 
  -4  22   1     1206.89     1172.14     29.64 o 
  -3  22   1     9071.79     8733.97    124.86 o 
  -2  22   1     2025.17     1960.73     27.89 o 
  -1  22   1      247.88      261.40     11.74 o 
   0  22   1     5943.64     5646.50     79.94 o 
   1  22   1     8208.21     7954.30     94.41 o 
   2  22   1      813.54      786.43     23.32 o 
   3  22   1      222.17      217.74     11.79 o 
   4  22   1     3031.78     2804.54     52.56 o 
   5  22   1     2728.35     2566.28     53.15 o 
   6  22   1      210.84      216.03     22.82 o 
   7  22   1       51.96       67.04     26.61 o 
  -8  23   1       94.78       88.18     29.01 o 
  -7  23   1      352.08      358.61     26.60 o 
  -6  23   1       26.79        9.82     17.75 o 
  -5  23   1      352.86      322.35     28.35 o 
  -4  23   1       56.47       64.54     14.60 o 
  -3  23   1       60.71       71.51     10.97 o 
  -2  23   1        3.22       13.47      7.54 o 
  -1  23   1      190.79      201.81     11.61 o 
   0  23   1     2157.21     2073.04     35.09 o 
   1  23   1     1107.82     1168.81     26.82 o 
   2  23   1       63.08       53.73     10.60 o 
   3  23   1      432.32      471.86     21.56 o 
   4  23   1      206.96      229.69     16.67 o 
   5  23   1      183.75      217.23     19.28 o 
   6  23   1      291.04      306.64     24.66 o 
   7  23   1      136.29      129.69     30.33 o 
  -8  24   1      399.71      426.15     67.19 o 
  -7  24   1       45.60       53.14     22.17 o 
  -6  24   1      311.52      338.40     23.64 o 
  -5  24   1        7.26       10.07     16.20 o 
  -4  24   1      162.97      195.40     18.05 o 
  -3  24   1     5619.77     5316.98     88.64 o 
  -2  24   1        9.77       12.41      9.95 o 
  -1  24   1      290.46      302.85     13.13 o 
   0  24   1     1385.41     1400.78     29.08 o 
   1  24   1     2733.64     2687.23     56.26 o 
   2  24   1     2166.71     2150.32     39.55 o 
   3  24   1     1362.17     1247.69     30.29 o 
   4  24   1      566.19      567.31     22.26 o 
   5  24   1      878.36      826.31     28.56 o 
   6  24   1      292.86      297.02     29.90 o 
   7  24   1       31.55       53.08     28.76 o 
  -8  25   1     1275.62     1311.09     53.66 o 
  -7  25   1      935.30      981.21     37.79 o 
  -6  25   1       14.24       20.22     18.99 o 
  -5  25   1     1684.57     1675.65     43.66 o 
  -4  25   1      703.32      669.44     27.35 o 
  -3  25   1      302.74      377.99     19.89 o 
  -2  25   1      477.60      499.46     24.71 o 
  -1  25   1      527.13      529.45     16.90 o 
   0  25   1        1.41       27.33      9.96 o 
   1  25   1      120.47      147.72     18.96 o 
   2  25   1      403.86      469.92     25.30 o 
   3  25   1       10.11       15.07     12.29 o 
   4  25   1      904.83      851.95     27.70 o 
   5  25   1       31.64       30.68     16.63 o 
   6  25   1     2159.40     2132.31     53.80 o 
   7  25   1     1249.81     1283.34     53.00 o 
  -7  26   1        6.68       -9.50     24.64 o 
  -6  26   1     1364.94     1326.20     41.61 o 
  -5  26   1      861.69      883.97     32.98 o 
  -4  26   1      491.30      459.18     23.04 o 
  -3  26   1     2594.52     2490.63     61.49 o 
  -2  26   1     2010.87     2012.41     52.43 o 
  -1  26   1     1595.84     1602.71     35.54 o 
   0  26   1      718.28      721.06     21.05 o 
   1  26   1      706.30      669.52     30.15 o 
   2  26   1     4224.98     4084.53     90.74 o 
   3  26   1     1247.11     1223.53     35.52 o 
   4  26   1      223.55      264.62     18.51 o 
   5  26   1      231.62      257.23     20.56 o 
   6  26   1        8.31       17.74     21.77 o 
  -7  27   1      711.98      692.90     33.38 o 
  -6  27   1      128.48      169.76     27.08 o 
  -5  27   1       12.88       25.05     25.98 o 
  -4  27   1       24.88       11.17     16.73 o 
  -3  27   1       30.89       46.49     18.96 o 
  -2  27   1      260.14      263.42     22.07 o 
  -1  27   1      108.06      174.08     16.83 o 
   0  27   1       28.59       30.29     11.62 o 
   1  27   1      641.37      629.65     29.05 o 
   2  27   1        0.33       27.29     18.19 o 
   3  27   1      175.87      198.60     22.86 o 
   4  27   1       15.16       18.83     15.49 o 
   5  27   1      177.34      187.71     20.01 o 
   6  27   1       65.48       65.70     23.67 o 
  -7  28   1        5.71       10.36     23.87 o 
  -6  28   1      261.65      268.08     24.68 o 
  -5  28   1      382.13      397.66     25.11 o 
  -4  28   1      106.75       75.69     21.49 o 
  -3  28   1     1627.22     1664.90     53.32 o 
  -2  28   1      114.15      162.87     47.13 o 
  -1  28   1     2194.62     2276.59     57.97 o 
   0  28   1     1019.92     1040.26     44.03 o 
   1  28   1      346.96      407.52     35.48 o 
   2  28   1     1257.58     1216.37     41.48 o 
   3  28   1        6.24       -3.03     20.25 o 
   4  28   1      181.62      204.91     22.30 o 
   5  28   1       84.84       72.72     21.85 o 
   6  28   1        1.88       16.55     24.70 o 
  -7  29   1      416.70      468.62     35.15 o 
  -6  29   1       17.50       11.27     21.19 o 
  -5  29   1      908.34      991.96     36.98 o 
  -4  29   1       28.94       45.32     21.31 o 
  -3  29   1      855.27      808.35     36.18 o 
  -2  29   1      278.34      344.71     25.06 o 
  -1  29   1      446.93      473.85     26.52 o 
   0  29   1      108.51      136.82     25.06 o 
   1  29   1      686.50      704.43     32.18 o 
   2  29   1      420.40      429.90     68.89 o 
   3  29   1       80.89       97.74     23.22 o 
   4  29   1      804.39      830.21     38.20 o 
   5  29   1       46.01       83.42     21.82 o 
   6  29   1      988.29     1032.71     41.35 o 
  -6  30   1      513.92      645.70     46.94 o 
  -5  30   1      507.38      512.82     39.80 o 
  -4  30   1       92.12      114.62     23.28 o 
  -3  30   1     2242.03     2345.39     62.66 o 
  -2  30   1      126.15      201.57     22.88 o 
  -1  30   1     1813.21     1898.00     63.47 o 
   0  30   1     1468.51     1527.43     55.89 o 
   1  30   1      656.77      702.15     32.57 o 
   2  30   1     2567.52     2586.37     66.88 o 
   3  30   1       75.98       95.16     43.44 o 
   4  30   1      142.22      173.12     26.36 o 
   5  30   1      695.29      692.69     48.29 o 
  -6  31   1      175.82      194.67     51.46 o 
  -5  31   1        9.54       -0.15     30.35 o 
  -4  31   1      561.56      620.00     34.72 o 
  -3  31   1      120.61      179.98     24.16 o 
  -2  31   1       11.43       -0.85     20.35 o 
  -1  31   1       10.10       89.46     26.02 o 
   0  31   1        3.68       28.72     26.16 o 
   1  31   1       21.73       29.87     21.19 o 
   2  31   1       17.94       27.08     28.95 o 
   3  31   1      233.24      257.33     27.38 o 
   4  31   1        1.46       39.37     51.54 o 
   5  31   1        0.74        1.89     44.73 o 
  -6  32   1      538.64      595.55     47.39 o 
  -5  32   1       30.58      -11.79     32.91 o 
  -4  32   1       10.35       28.94     24.60 o 
  -3  32   1     1147.90     1151.79     43.88 o 
  -2  32   1      247.13      305.31     26.56 o 
  -1  32   1      598.78      674.88     39.82 o 
   0  32   1      310.77      355.95     37.77 o 
   1  32   1      298.55      345.62     27.51 o 
   2  32   1      273.15      310.15     28.53 o 
   3  32   1       31.98       47.40     24.57 o 
   4  32   1      242.52      272.67     38.24 o 
   5  32   1       72.76       61.50     35.64 o 
  -5  33   1      477.76      586.91     46.47 o 
  -4  33   1      149.02      136.73     34.18 o 
  -3  33   1      324.56      376.43     30.57 o 
  -2  33   1      160.16      199.56     33.04 o 
  -1  33   1      693.97      791.06     44.05 o 
   0  33   1      173.83      176.47     37.70 o 
   1  33   1      241.64      263.65     27.06 o 
   2  33   1      210.05      232.73     28.55 o 
   3  33   1       91.46      138.03     33.16 o 
   4  33   1     1446.70     1556.48     67.81 o 
  -5  34   1      207.47      250.54     94.40 o 
  -4  34   1       24.52       61.55     33.99 o 
  -3  34   1      850.81      851.03     47.72 o 
  -2  34   1       28.27        1.26     35.83 o 
  -1  34   1     1720.68     1777.11     65.21 o 
   0  34   1      236.31      306.68     34.75 o 
   1  34   1      109.36      115.36     31.06 o 
   2  34   1     1651.19     1660.64     54.45 o 
   3  34   1       15.19      -56.55     31.63 o 
   4  34   1        7.70       13.64     35.19 o 
  -4  35   1       91.59       62.29     34.93 o 
  -3  35   1       88.34      133.90     32.79 o 
  -2  35   1      185.73      218.81     34.48 o 
  -1  35   1      449.53      511.69     41.66 o 
   0  35   1      826.34      901.47     50.18 o 
   1  35   1       14.31       29.35     31.77 o 
   2  35   1        3.47        8.92     26.73 o 
   3  35   1      109.39      113.74     35.33 o 
  -4  36   1      128.68      174.63     40.09 o 
  -3  36   1      119.70       75.60     35.09 o 
  -2  36   1       40.99       41.59     58.19 o 
  -1  36   1      628.51      669.49     45.15 o 
   0  36   1      347.79      441.48     40.30 o 
   1  36   1       56.02       60.46     34.12 o 
   2  36   1      293.49      316.87     40.18 o 
   3  36   1      466.38      579.63     46.33 o 
  -3  37   1      144.50      206.24     38.48 o 
  -2  37   1        1.39       50.44     36.12 o 
  -1  37   1       28.93       57.78     33.58 o 
   0  37   1      137.90      105.58     35.00 o 
   1  37   1      324.83      394.67     47.80 o 
   2  37   1      626.16      718.81     48.65 o 
  -2  38   1      291.05      342.58     40.99 o 
  -1  38   1      574.90      703.66     47.54 o 
   0  38   1      200.25      284.15     91.03 o 
   1  38   1       61.49       73.81     36.10 o 
 -10   0   2        7.17       35.20     43.23 o 
  -9   0   2     1060.90     1123.74     53.37 o 
  -8   0   2      672.55      683.94     32.79 o 
  -7   0   2     6506.47     6901.52    117.62 o 
  -6   0   2     7707.65     8403.60    126.95 o 
  -5   0   2     3002.32     3342.93     46.58 o 
  -4   0   2     1631.11     1289.49     20.11 o 
  -3   0   2    21008.93    23538.68    364.64 o 
  -2   0   2    49124.00    55309.85    885.27 o 
  -1   0   2    33990.11    35027.22    448.92 o 
   0   0   2    14780.57    15348.44    178.05 o 
   1   0   2    67038.91    69155.91    763.50 o 
   2   0   2     8198.70     8138.09    103.97 o 
   3   0   2     1106.76     1210.78     17.01 o 
   4   0   2      806.61      764.07     17.31 o 
   5   0   2     2425.80     2456.86     43.42 o 
   6   0   2     1486.79     1543.75     53.68 o 
   7   0   2        3.18       41.95     62.98 o 
   8   0   2      109.48      178.07     60.96 o 
   9   0   2      742.46      789.87     57.23 o 
 -10   1   2     1564.74     1461.16     46.24 o 
  -9   1   2       93.09      134.09     19.41 o 
  -8   1   2     1294.15     1324.44     31.00 o 
  -7   1   2       80.11       82.06      8.80 o 
  -6   1   2      401.73      420.83     10.65 o 
  -5   1   2     1080.47     1164.18     14.16 o 
  -4   1   2      206.17      211.22      4.97 o 
  -3   1   2      817.02      873.23     11.97 o 
  -2   1   2     5910.87     7075.12     76.93 o 
  -1   1   2     4156.42     4397.61     43.66 o 
   0   1   2     6730.91     7043.08     63.13 o 
   1   1   2     3404.82     3410.76     29.69 o 
   2   1   2      145.37      201.58      4.37 o 
   3   1   2     5024.20     4830.47     41.58 o 
   4   1   2     1505.39     1480.34     16.12 o 
   5   1   2      645.30      591.74     12.51 o 
   6   1   2     4045.42     3876.72     63.68 o 
   7   1   2     3089.83     2791.58     63.61 o 
   8   1   2     1012.70     1056.85     40.96 o 
   9   1   2     1657.09     1547.00     52.33 o 
 -10   2   2        0.68       22.37     23.12 o 
  -9   2   2        0.88        3.26     16.21 o 
  -8   2   2       32.63       47.60     12.52 o 
  -7   2   2      432.44      462.63     15.47 o 
  -6   2   2       89.18       83.14      8.01 o 
  -5   2   2       14.81       19.82      3.98 o 
  -4   2   2      765.39      834.99     10.73 o 
  -3   2   2     1088.23     1343.92     21.68 o 
  -2   2   2     2814.36     3315.61     35.44 o 
  -1   2   2     1791.91     1856.15     23.66 o 
   0   2   2     2706.13     2778.72     25.65 o 
   1   2   2    10033.88    10688.85     98.78 o 
   2   2   2    14751.77    16058.33    136.14 o 
   3   2   2     4776.43     5352.05     45.98 o 
   4   2   2      174.26      174.51      5.11 o 
   5   2   2     1554.69     1603.46     22.20 o 
   6   2   2       57.10       76.64     19.50 o 
   7   2   2      665.58      733.92     56.40 o 
   8   2   2       31.79       53.76     23.80 o 
   9   2   2       38.52       51.51     53.03 o 
 -10   3   2      697.69      672.11     37.02 o 
  -9   3   2      426.46      453.96     23.58 o 
  -8   3   2     1521.96     1509.19     36.08 o 
  -7   3   2      226.47      229.39     11.06 o 
  -6   3   2     4447.67     4495.82     52.89 o 
  -5   3   2     1156.46     1160.09     14.68 o 
  -4   3   2     5129.66     5887.78     58.26 o 
  -3   3   2      150.11      149.65      4.39 o 
  -2   3   2     3923.64     4172.95     44.63 o 
  -1   3   2       72.58       84.41      2.13 o 
   0   3   2     4027.27     4116.09     36.36 o 
   1   3   2     6328.21     6671.36     66.42 o 
   2   3   2     2196.48     2497.21     27.12 o 
   3   3   2    10798.82    11161.60     93.00 o 
   4   3   2     1556.71     1495.07     16.89 o 
   5   3   2       28.13       20.65      6.32 o 
   6   3   2     2012.75     1983.51     42.46 o 
   7   3   2     1947.24     1889.02     43.78 o 
   8   3   2      232.27      242.11     27.26 o 
   9   3   2      266.95      307.58     32.49 o 
 -10   4   2       17.88       15.85     23.29 o 
  -9   4   2     1456.89     1442.32     37.88 o 
  -8   4   2      388.00      406.85     27.28 o 
  -7   4   2     1620.76     1650.89     30.45 o 
  -6   4   2     4410.25     4588.67     56.36 o 
  -5   4   2     1257.97     1363.21     17.57 o 
  -4   4   2     2709.08     2759.22     31.42 o 
  -3   4   2    16229.49    17950.21    203.02 o 
  -2   4   2     2279.48     2438.87     27.15 o 
  -1   4   2   146409.86   131160.17   1375.71 o 
   0   4   2    16661.74    16871.13    156.10 o 
   1   4   2     9915.29    10100.30     96.71 o 
   2   4   2     4583.28     4626.26     41.88 o 
   3   4   2     4941.43     5206.66     46.06 o 
   4   4   2     8723.16     8577.28     81.70 o 
   5   4   2     1801.40     1691.18     24.25 o 
   6   4   2      203.26      189.34     17.46 o 
   7   4   2     1613.55     1567.67     51.05 o 
   8   4   2      237.46      244.88     26.96 o 
   9   4   2        0.63       49.94     31.99 o 
 -10   5   2      266.54      295.65     28.74 o 
  -9   5   2       18.44       12.08     17.10 o 
  -8   5   2     1519.59     1456.48     39.80 o 
  -7   5   2       24.00       26.70      8.74 o 
  -6   5   2     4258.77     4302.50     53.27 o 
  -5   5   2     1344.82     1395.33     18.85 o 
  -4   5   2      180.03      250.26      6.18 o 
  -3   5   2     2316.00     2530.41     30.36 o 
  -2   5   2     2299.67     2349.18     26.80 o 
  -1   5   2     4308.06     4346.32     39.56 o 
   0   5   2     9220.96     9589.31     88.54 o 
   1   5   2     8876.33     8719.71     90.99 o 
   2   5   2     1200.06     1471.04     14.76 o 
   3   5   2     2078.41     2193.21     21.68 o 
   4   5   2     1140.90     1150.02     14.82 o 
   5   5   2      365.23      388.90     11.74 o 
   6   5   2      542.04      586.64     22.71 o 
   7   5   2       28.50       43.06     28.78 o 
   8   5   2     1658.24     1452.71     47.29 o 
   9   5   2     1842.01     1692.74     63.63 o 
 -10   6   2        0.45       24.71     21.17 o 
  -9   6   2       58.67       54.52     16.93 o 
  -8   6   2      129.02      142.94     17.38 o 
  -7   6   2       10.33       16.23      6.54 o 
  -6   6   2      354.13      369.95     13.26 o 
  -5   6   2     1669.50     1901.14     22.84 o 
  -4   6   2     2260.41     2614.02     34.00 o 
  -3   6   2        2.52        9.58      2.46 o 
  -2   6   2      705.54      687.26     10.10 o 
  -1   6   2    12637.46    12921.49    112.45 o 
   0   6   2      175.73      196.07      4.78 o 
   1   6   2       22.69       26.62      3.05 o 
   2   6   2      693.51      745.51      8.17 o 
   3   6   2       89.58       83.84      4.06 o 
   4   6   2       14.80       31.28      4.86 o 
   5   6   2      917.33      839.06     19.24 o 
   6   6   2      514.92      485.77     21.36 o 
   7   6   2       39.46       54.04     17.09 o 
   8   6   2      169.62      203.51     29.71 o 
 -10   7   2     1087.56     1010.32     45.97 o 
  -9   7   2       54.84       57.53     18.17 o 
  -8   7   2     2100.33     1992.39     86.49 o 
  -7   7   2      552.91      567.57     15.40 o 
  -6   7   2     1964.60     2068.15     31.18 o 
  -5   7   2       11.60       17.75      3.86 o 
  -4   7   2      222.58      181.83      6.97 o 
  -3   7   2       99.23      111.98      4.24 o 
  -2   7   2      921.85      973.01     11.85 o 
  -1   7   2    15187.48    15289.26    140.87 o 
   0   7   2     1184.04     1407.91     16.00 o 
   1   7   2     5239.39     5338.75     56.66 o 
   2   7   2       29.34       19.75      2.62 o 
   3   7   2     2894.69     2788.15     26.01 o 
   4   7   2     2670.45     2690.33     29.29 o 
   5   7   2     1202.56     1119.57     22.84 o 
   6   7   2     4321.31     3963.14     76.79 o 
   7   7   2     1433.96     1347.80     72.96 o 
   8   7   2      264.98      288.15     32.15 o 
 -10   8   2       30.75       45.96     28.29 o 
  -9   8   2     2918.87     2860.59     66.23 o 
  -8   8   2       25.12        8.09     11.91 o 
  -7   8   2     1447.50     1525.06     26.33 o 
  -6   8   2     5109.99     5145.90     62.07 o 
  -5   8   2     2534.65     2700.36     29.20 o 
  -4   8   2     2860.43     2712.18     32.56 o 
  -3   8   2    10239.98    11108.89    135.23 o 
  -2   8   2    10027.07    10066.21    103.86 o 
  -1   8   2    35850.70    34153.57    326.04 o 
   0   8   2      134.97      153.70      4.40 o 
   1   8   2     8233.66     8192.88     85.96 o 
   2   8   2    11291.15    11609.94    104.70 o 
   3   8   2     2271.39     2313.06     22.17 o 
   4   8   2     4678.09     4410.19     48.91 o 
   5   8   2      163.40      162.18     10.85 o 
   6   8   2     1246.36     1246.39     47.29 o 
   7   8   2      150.11      176.09     18.85 o 
   8   8   2       12.71       22.61     23.07 o 
 -10   9   2      776.24      710.37     42.28 o 
  -9   9   2      135.95      144.83     21.32 o 
  -8   9   2     1341.69     1319.40     37.68 o 
  -7   9   2      849.06      837.16     28.17 o 
  -6   9   2     4126.61     4212.18     49.08 o 
  -5   9   2     1178.99     1399.18     16.05 o 
  -4   9   2     1253.28     1338.20     15.48 o 
  -3   9   2       10.75       40.25      3.61 o 
  -2   9   2      153.53      120.70      3.65 o 
  -1   9   2       32.57       30.27      2.67 o 
   0   9   2      786.17      814.24      9.66 o 
   1   9   2     5156.56     4991.27     53.44 o 
   2   9   2       18.57       58.51      4.35 o 
   3   9   2     1102.26      990.64     13.30 o 
   4   9   2     1117.94      991.52     17.07 o 
   5   9   2       18.17        7.22      8.25 o 
   6   9   2     2379.81     2241.64     46.13 o 
   7   9   2      338.11      363.08     21.51 o 
   8   9   2     1007.04      936.55     34.10 o 
 -10  10   2      186.92      174.64     32.67 o 
  -9  10   2       12.06       53.66     21.59 o 
  -8  10   2       51.65       56.54     20.52 o 
  -7  10   2      281.49      335.19     15.55 o 
  -6  10   2      589.97      613.09     21.97 o 
  -5  10   2     2981.34     2968.00     30.35 o 
  -4  10   2       45.01       52.23      4.13 o 
  -3  10   2      480.05      472.74      7.42 o 
  -2  10   2     5812.34     6050.52     63.55 o 
  -1  10   2      606.68      625.72     11.19 o 
   0  10   2     1138.76     1034.93     11.91 o 
   1  10   2       36.48       44.82      3.63 o 
   2  10   2     1692.03     1914.94     19.94 o 
   3  10   2       10.63       23.80      4.22 o 
   4  10   2      551.86      545.79     12.70 o 
   5  10   2     1491.10     1491.50     28.22 o 
   6  10   2       28.18       25.02     13.97 o 
   7  10   2       25.77       61.51     17.62 o 
   8  10   2       48.96       75.37     29.09 o 
 -10  11   2      404.21      468.04     35.52 o 
  -9  11   2      906.03      835.09     34.78 o 
  -8  11   2     1204.77     1248.07    107.64 o 
  -7  11   2      126.37      118.57     16.04 o 
  -6  11   2     5098.37     4941.39     59.85 o 
  -5  11   2      650.04      673.15     13.51 o 
  -4  11   2       33.33       40.67      4.56 o 
  -3  11   2       92.05       94.43      3.66 o 
  -2  11   2     3201.87     3333.98     36.30 o 
  -1  11   2     8419.79     8389.98     81.46 o 
   0  11   2     1924.98     1990.16     20.96 o 
   1  11   2     5584.89     5778.69     58.79 o 
   2  11   2      632.08      607.95      8.93 o 
   3  11   2     2892.65     2906.70     32.26 o 
   4  11   2     1998.66     1965.61     30.79 o 
   5  11   2     2950.36     2732.99     46.98 o 
   6  11   2     1196.57     1139.10     31.72 o 
   7  11   2      931.82      973.52     31.85 o 
   8  11   2      494.64      415.44     31.98 o 
 -10  12   2       78.54       77.36     30.57 o 
  -9  12   2     1626.33     1590.03     46.87 o 
  -8  12   2      541.49      495.57     29.93 o 
  -7  12   2      230.58      314.02     19.59 o 
  -6  12   2      986.07      965.57     17.88 o 
  -5  12   2     3022.56     2885.91     38.65 o 
  -4  12   2    10112.29    10320.41    100.16 o 
  -3  12   2    11371.56    11511.23    112.55 o 
  -2  12   2      475.47      317.34      5.86 o 
  -1  12   2    25315.50    25544.62    233.22 o 
   0  12   2     6951.54     7168.37     69.11 o 
   1  12   2     1805.10     1580.81     16.98 o 
   2  12   2     9763.28     9478.29     86.66 o 
   3  12   2     1242.17     1184.31     15.40 o 
   4  12   2     2458.54     2384.32     32.55 o 
   5  12   2      138.52      124.80     12.55 o 
   6  12   2      242.95      249.45     18.42 o 
   7  12   2      162.54      182.06     24.81 o 
   8  12   2       29.11       44.68     31.51 o 
 -10  13   2      178.60      146.51     32.31 o 
  -9  13   2        7.32       11.79     19.86 o 
  -8  13   2     2465.40     2364.83     64.75 o 
  -7  13   2      199.68      242.33     19.00 o 
  -6  13   2     6236.65     6108.28     92.11 o 
  -5  13   2       35.00       47.28      6.72 o 
  -4  13   2        1.00        3.80      3.82 o 
  -3  13   2      724.34      641.56      9.04 o 
  -2  13   2     2276.03     2221.76     21.93 o 
  -1  13   2     3473.98     3543.44     38.06 o 
   0  13   2       88.50       69.34      3.74 o 
   1  13   2     5937.65     5825.91     54.86 o 
   2  13   2      187.72      224.62      5.81 o 
   3  13   2     1720.73     1572.28     18.37 o 
   4  13   2       70.92       56.52      7.31 o 
   5  13   2       24.16       30.48     11.14 o 
   6  13   2     2468.40     2345.82     59.60 o 
   7  13   2       18.77        7.32     19.97 o 
   8  13   2      142.90      117.24     36.33 o 
 -10  14   2       35.52       28.15     31.26 o 
  -9  14   2        0.59       17.25     20.38 o 
  -8  14   2     1244.41     1115.48     56.86 o 
  -7  14   2      156.95      172.17     18.06 o 
  -6  14   2        8.91       -3.90     10.11 o 
  -5  14   2     1778.57     1649.01     22.44 o 
  -4  14   2     2587.65     2760.05     30.89 o 
  -3  14   2        9.64       18.69      3.47 o 
  -2  14   2       38.37       94.17      3.66 o 
  -1  14   2      337.28      381.76      6.84 o 
   0  14   2     6962.28     7218.65     69.36 o 
   1  14   2      252.91      220.00      9.44 o 
   2  14   2      428.29      420.73      9.17 o 
   3  14   2     1563.94     1494.12     20.12 o 
   4  14   2      339.47      329.05     12.78 o 
   5  14   2     1223.67     1206.04     30.39 o 
   6  14   2       32.33       32.20     16.64 o 
   7  14   2        0.08       -5.76     19.96 o 
   8  14   2      113.33       76.67     30.38 o 
  -9  15   2      969.70      965.39     57.50 o 
  -8  15   2      104.44      110.79     27.98 o 
  -7  15   2      194.09      213.90     18.63 o 
  -6  15   2      276.72      276.08     12.56 o 
  -5  15   2      420.13      425.85     11.45 o 
  -4  15   2      188.97      168.86      5.52 o 
  -3  15   2      455.67      439.91      7.87 o 
  -2  15   2     2979.57     3077.75     28.67 o 
  -1  15   2     3054.61     3191.34     31.62 o 
   0  15   2      705.70      742.77     11.15 o 
   1  15   2      397.29      378.31      6.06 o 
   2  15   2     2842.09     2645.74     31.23 o 
   3  15   2     1093.01     1093.05     16.56 o 
   4  15   2     1670.34     1651.30     31.79 o 
   5  15   2     3892.81     3668.61     66.51 o 
   6  15   2      557.24      601.10     30.90 o 
   7  15   2     1638.74     1593.85     46.38 o 
   8  15   2      841.93      867.13     46.57 o 
  -9  16   2     1940.02     1941.84     62.81 o 
  -8  16   2       71.26       90.97     22.69 o 
  -7  16   2      291.95      278.70     26.73 o 
  -6  16   2     5274.74     5127.12     79.42 o 
  -5  16   2     1174.17     1158.26     20.44 o 
  -4  16   2     1789.40     1654.99     20.52 o 
  -3  16   2     6693.44     6384.70     63.74 o 
  -2  16   2     4414.27     4269.82     38.83 o 
  -1  16   2    15156.60    14464.62    128.54 o 
   0  16   2     1000.97      904.16     12.14 o 
   1  16   2     5523.28     5524.40     48.79 o 
   2  16   2     6185.64     6095.55     66.02 o 
   3  16   2     1345.13     1259.89     19.54 o 
   4  16   2      437.48      437.57     16.53 o 
   5  16   2      384.00      379.56     21.13 o 
   6  16   2      213.67      221.68     20.84 o 
   7  16   2       36.72       76.84     21.28 o 
   8  16   2       21.05       39.83     30.69 o 
  -9  17   2      143.67      173.76     31.17 o 
  -8  17   2      657.69      551.80     33.18 o 
  -7  17   2       75.11       89.02     20.83 o 
  -6  17   2     1460.74     1450.99     47.58 o 
  -5  17   2        7.78       11.78      8.17 o 
  -4  17   2        8.41       10.37      5.64 o 
  -3  17   2      526.83      479.30      9.46 o 
  -2  17   2      446.72      451.14      7.99 o 
  -1  17   2     1330.88     1451.80     16.40 o 
   0  17   2       73.95       77.76      5.49 o 
   1  17   2     1464.11     1438.80     18.17 o 
   2  17   2      233.37      214.29      7.50 o 
   3  17   2      665.71      662.66     13.86 o 
   4  17   2      471.43      458.38     17.20 o 
   5  17   2       74.09       81.56     17.98 o 
   6  17   2     1493.93     1399.61     40.78 o 
   7  17   2      239.26      197.77     25.59 o 
   8  17   2       19.60       39.50     31.73 o 
  -9  18   2      403.89      436.63     34.66 o 
  -8  18   2      150.18      152.06     25.23 o 
  -7  18   2      650.09      638.11     27.23 o 
  -6  18   2      667.90      652.91     25.69 o 
  -5  18   2     2260.73     2111.11     38.52 o 
  -4  18   2      149.17      163.02      7.73 o 
  -3  18   2     1875.28     1772.06     22.02 o 
  -2  18   2     1501.73     1473.22     17.59 o 
  -1  18   2      282.62      311.15      7.65 o 
   0  18   2     5127.61     4917.15     57.78 o 
   1  18   2        9.26       10.95      4.54 o 
   2  18   2      291.99      300.58      9.74 o 
   3  18   2     1584.55     1539.55     25.14 o 
   4  18   2     1140.87     1017.22     25.04 o 
   5  18   2     1473.17     1450.65     35.75 o 
   6  18   2      241.11      244.06     22.97 o 
   7  18   2        1.98       25.76     26.75 o 
  -9  19   2      748.37      799.38     43.24 o 
  -8  19   2      306.58      301.53     28.53 o 
  -7  19   2      545.22      571.04     26.08 o 
  -6  19   2       74.73       89.52     16.24 o 
  -5  19   2      524.72      520.07     17.93 o 
  -4  19   2      378.18      376.90     10.39 o 
  -3  19   2      370.16      396.26     10.16 o 
  -2  19   2      289.88      266.31      9.03 o 
  -1  19   2      836.87      819.49     12.55 o 
   0  19   2      184.38      172.62      6.84 o 
   1  19   2      241.34      247.31      9.27 o 
   2  19   2     1787.47     1603.46     25.45 o 
   3  19   2     2708.71     2559.21     40.80 o 
   4  19   2     1663.78     1658.60     49.03 o 
   5  19   2     1757.99     1678.46     39.30 o 
   6  19   2       76.85      111.64     25.72 o 
   7  19   2     1638.17     1586.02     56.33 o 
  -9  20   2      135.83      132.72     29.44 o 
  -8  20   2      668.35      605.96     42.80 o 
  -7  20   2      173.34      182.06     20.61 o 
  -6  20   2     2639.06     2466.08     54.00 o 
  -5  20   2     4653.66     4376.27     74.93 o 
  -4  20   2     2350.33     2220.87     34.74 o 
  -3  20   2     4758.78     4640.14     56.87 o 
  -2  20   2     3990.50     3869.90     44.05 o 
  -1  20   2     9073.52     8709.69     89.35 o 
   0  20   2     1602.38     1589.61     22.55 o 
   1  20   2     1976.18     1939.35     25.93 o 
   2  20   2      744.95      678.69     14.73 o 
   3  20   2      372.99      375.43     14.27 o 
   4  20   2       57.47       47.42     12.26 o 
   5  20   2     1406.00     1306.90     49.68 o 
   6  20   2       33.93       53.02     19.74 o 
   7  20   2      241.85      253.73     31.96 o 
  -9  21   2        2.01      -14.82     29.86 o 
  -8  21   2      206.85      209.38     36.75 o 
  -7  21   2      379.21      392.74     28.97 o 
  -6  21   2      722.01      686.89     27.68 o 
  -5  21   2        3.74       -5.57     13.65 o 
  -4  21   2        4.81        6.12      8.93 o 
  -3  21   2     1573.50     1471.71     22.78 o 
  -2  21   2      223.19      261.36      8.52 o 
  -1  21   2      223.61      289.04      8.59 o 
   0  21   2      780.35      758.51     15.33 o 
   1  21   2      423.63      451.37     11.29 o 
   2  21   2       52.56       52.46      8.75 o 
   3  21   2     1731.54     1617.72     32.25 o 
   4  21   2        7.05       18.26     13.13 o 
   5  21   2      823.79      730.15     29.91 o 
   6  21   2     1276.21     1221.73     53.66 o 
   7  21   2      377.89      395.78     35.42 o 
  -8  22   2      149.05      163.30     38.52 o 
  -7  22   2      453.96      424.39     25.35 o 
  -6  22   2        4.78       20.30     16.63 o 
  -5  22   2      808.89      692.99     26.45 o 
  -4  22   2      183.43      194.56     13.10 o 
  -3  22   2       10.10        4.63      7.95 o 
  -2  22   2      236.63      250.33      8.84 o 
  -1  22   2       24.41       28.42      6.55 o 
   0  22   2     5370.06     5103.13     69.16 o 
   1  22   2       28.20       37.44      7.88 o 
   2  22   2        8.29        8.93      8.04 o 
   3  22   2     3808.92     3619.22     58.61 o 
   4  22   2      298.29      237.60     17.36 o 
   5  22   2      148.17      208.20     22.48 o 
   6  22   2      101.81       79.72     25.50 o 
   7  22   2        1.15      -13.22     27.94 o 
  -8  23   2       14.77       31.87     34.44 o 
  -7  23   2     1338.55     1256.28     39.68 o 
  -6  23   2       19.14       37.55     17.36 o 
  -5  23   2      257.93      268.82     19.02 o 
  -4  23   2     1150.50     1132.93     31.94 o 
  -3  23   2       47.69       34.02      8.65 o 
  -2  23   2      346.92      354.86     11.44 o 
  -1  23   2     1179.16     1135.94     22.06 o 
   0  23   2      241.41      283.19     17.60 o 
   1  23   2       17.27       17.82      9.53 o 
   2  23   2     2635.91     2529.84     43.48 o 
   3  23   2     2217.23     2181.10     43.39 o 
   4  23   2      985.76      982.43     29.02 o 
   5  23   2     1236.33     1198.24     34.43 o 
   6  23   2      162.11      167.00     30.88 o 
   7  23   2     1616.72     1513.64     57.43 o 
  -8  24   2      307.53      282.77     40.64 o 
  -7  24   2      280.25      315.36     24.88 o 
  -6  24   2     1423.42     1390.78     39.71 o 
  -5  24   2     1156.00     1136.05     33.94 o 
  -4  24   2      145.88      162.90     16.71 o 
  -3  24   2      579.95      606.79     23.94 o 
  -2  24   2     2898.68     2843.65     45.16 o 
  -1  24   2     4551.51     4486.86     66.54 o 
   0  24   2      797.55      815.50     21.92 o 
   1  24   2     3959.55     3819.33     84.02 o 
   2  24   2     1209.60     1120.69     28.75 o 
   3  24   2      437.04      438.27     22.56 o 
   4  24   2       73.58       70.26     16.01 o 
   5  24   2     1944.13     1819.05     43.01 o 
   6  24   2        8.82      -48.26     24.13 o 
  -8  25   2       45.54       23.46     28.32 o 
  -7  25   2       83.90       72.91     25.37 o 
  -6  25   2        5.06        3.09     17.63 o 
  -5  25   2      185.73      209.42     19.33 o 
  -4  25   2       27.76       43.53     14.73 o 
  -3  25   2       40.00       18.22     10.85 o 
  -2  25   2       48.18       99.05     15.00 o 
  -1  25   2        0.41       22.67      7.45 o 
   0  25   2        1.01       18.43     11.53 o 
   1  25   2      885.60      849.84     33.06 o 
   2  25   2       34.99       54.55     18.38 o 
   3  25   2      140.85      176.13     14.86 o 
   4  25   2      760.18      690.70     25.78 o 
   5  25   2      185.09      232.35     21.29 o 
   6  25   2       96.13      114.91     28.02 o 
  -8  26   2       32.99       63.26     29.61 o 
  -7  26   2      498.56      557.02     34.39 o 
  -6  26   2        9.09        9.09     18.73 o 
  -5  26   2     2009.13     1906.91     46.51 o 
  -4  26   2      286.80      289.03     20.36 o 
  -3  26   2     1420.88     1393.89     49.95 o 
  -2  26   2     2971.23     2839.88     58.19 o 
  -1  26   2      758.72      749.97     24.25 o 
   0  26   2      425.42      451.98     17.51 o 
   1  26   2      350.07      332.67     23.36 o 
   2  26   2     1317.11     1265.68     63.91 o 
   3  26   2       21.26       25.21     17.20 o 
   4  26   2       30.93       40.24     15.96 o 
   5  26   2      941.20      946.64     35.94 o 
   6  26   2      579.05      571.60     37.20 o 
  -7  27   2     1020.99      978.85     59.13 o 
  -6  27   2       24.03       45.76     21.33 o 
  -5  27   2       99.84      136.23     19.60 o 
  -4  27   2     2120.66     2251.69     50.37 o 
  -3  27   2      459.76      483.81     26.51 o 
  -2  27   2       38.37       54.73     22.41 o 
  -1  27   2       41.40       29.67     22.26 o 
   0  27   2      574.13      612.53     25.40 o 
   1  27   2      206.66      216.06     22.18 o 
   2  27   2      467.45      490.98     28.01 o 
   3  27   2     1826.38     1788.53     60.45 o 
   4  27   2     1652.97     1625.25     45.30 o 
   5  27   2      979.75     1025.34     38.00 o 
   6  27   2       57.20       97.36     44.61 o 
  -7  28   2      141.75      161.97     29.96 o 
  -6  28   2      277.95      291.88     29.32 o 
  -5  28   2     1703.83     1713.88     44.45 o 
  -4  28   2      571.43      615.46     30.63 o 
  -3  28   2     1480.97     1511.07     45.60 o 
  -2  28   2     1121.76     1127.64     97.54 o 
  -1  28   2     1463.40     1364.60    119.93 o 
   0  28   2     2283.79     2247.97     57.51 o 
   1  28   2      195.88      234.58     23.03 o 
   2  28   2       17.51       36.40     20.09 o 
   3  28   2      810.06      812.19     41.29 o 
   4  28   2      262.28      263.29     23.78 o 
   5  28   2      347.03      326.32     27.17 o 
   6  28   2       23.19        3.55     27.63 o 
  -7  29   2      217.90      236.02     32.17 o 
  -6  29   2      101.46       86.04     25.61 o 
  -5  29   2       69.56      150.44     20.96 o 
  -4  29   2      163.51      184.53     23.97 o 
  -3  29   2       39.22       53.27     20.02 o 
  -2  29   2       33.47       75.80     23.43 o 
  -1  29   2      119.70      154.19     21.71 o 
   0  29   2       60.77       88.89     20.44 o 
   1  29   2       80.37       89.37     26.47 o 
   2  29   2      425.50      430.09     28.13 o 
   3  29   2      508.67      538.83     32.32 o 
   4  29   2       34.27       53.56     31.93 o 
   5  29   2        5.44       36.35     22.14 o 
  -7  30   2      644.20      629.25     36.02 o 
  -6  30   2       39.44       37.66     26.42 o 
  -5  30   2     1020.24      997.04     41.69 o 
  -4  30   2      472.64      463.44     29.91 o 
  -3  30   2      449.45      481.73     28.97 o 
  -2  30   2     1094.09     1086.98     48.34 o 
  -1  30   2      274.97      313.93     30.46 o 
   0  30   2      831.22      860.17     36.22 o 
   1  30   2      568.78      622.95     31.80 o 
   2  30   2      446.56      484.52     30.38 o 
   3  30   2      514.61      577.48     33.65 o 
   4  30   2      322.67      342.05     37.52 o 
   5  30   2        6.45        1.68     48.54 o 
  -6  31   2       87.19       93.78     27.41 o 
  -5  31   2       46.68       89.39     25.18 o 
  -4  31   2      372.50      483.76     31.02 o 
  -3  31   2      275.33      335.79     27.42 o 
  -2  31   2      159.67      205.73     30.46 o 
  -1  31   2      275.00      288.45     31.07 o 
   0  31   2      309.48      352.45     26.92 o 
   1  31   2       69.59       55.70     22.16 o 
   2  31   2      158.51      239.98     26.53 o 
   3  31   2      114.59      152.83     26.40 o 
   4  31   2      417.45      374.29     40.03 o 
   5  31   2     1221.19     1313.02     64.73 o 
  -6  32   2       21.94       23.12     34.59 o 
  -5  32   2     1653.66     1683.06     66.58 o 
  -4  32   2      309.16      341.15     29.87 o 
  -3  32   2      237.42      257.90     26.18 o 
  -2  32   2      814.41      985.14     49.98 o 
  -1  32   2      392.97      416.00     35.49 o 
   0  32   2     1036.59     1077.92     42.44 o 
   1  32   2       18.47        2.98     22.06 o 
   2  32   2      119.48      143.79     37.44 o 
   3  32   2     1456.81     1458.86     61.50 o 
   4  32   2       85.12       63.08     34.27 o 
  -5  33   2       66.05       63.50     33.95 o 
  -4  33   2       58.47      102.20     25.94 o 
  -3  33   2      136.81      137.69     32.15 o 
  -2  33   2       66.91       80.46     29.20 o 
  -1  33   2      356.39      419.53     36.07 o 
   0  33   2       10.08       27.99     27.95 o 
   1  33   2       37.44       39.84     24.18 o 
   2  33   2        7.36       20.06     24.35 o 
   3  33   2        5.16       -2.82     31.64 o 
   4  33   2      129.28       93.98     37.79 o 
  -5  34   2      728.96      741.45     47.97 o 
  -4  34   2      310.30      360.32     40.43 o 
  -3  34   2      417.20      467.68     45.93 o 
  -2  34   2      753.60      882.87     48.08 o 
  -1  34   2      245.08      276.82     33.89 o 
   0  34   2      374.75      390.17     36.62 o 
   1  34   2      229.16      270.03     33.81 o 
   2  34   2      825.26      861.18     41.96 o 
   3  34   2       33.53       22.39     34.80 o 
  -4  35   2       33.01       18.41     31.61 o 
  -3  35   2        0.42        4.03     32.26 o 
  -2  35   2      783.37      927.39    118.03 o 
  -1  35   2       10.57       22.21     30.81 o 
   0  35   2      685.72      749.37     56.77 o 
   1  35   2        6.04       64.39     26.83 o 
   2  35   2      208.33      215.84     36.33 o 
   3  35   2      122.23      102.88     36.71 o 
  -4  36   2      229.06      260.95     37.98 o 
  -3  36   2      980.92     1007.15     64.78 o 
  -2  36   2      410.98      537.68    103.22 o 
  -1  36   2      236.21      290.14     36.81 o 
   0  36   2      814.49     1031.98    118.48 o 
   1  36   2       26.00       59.26     35.50 o 
   2  36   2      140.82      100.82     37.27 o 
  -3  37   2       13.25        7.55     34.91 o 
  -2  37   2      104.71      117.67     36.59 o 
  -1  37   2       12.03       64.38     34.01 o 
   0  37   2       21.45       -0.29     33.78 o 
   1  37   2       87.28       90.46     36.60 o 
   2  37   2      133.73      135.34     37.01 o 
  -2  38   2      186.69      239.41     39.60 o 
  -1  38   2       61.33       79.96     67.32 o 
   0  38   2      307.30      334.82     42.97 o 
 -11   1   3       56.40      107.40     26.79 o 
 -10   1   3      789.70      821.74     35.33 o 
  -9   1   3      908.70      926.83     31.41 o 
  -8   1   3      980.61     1024.47     26.22 o 
  -7   1   3      308.15      320.09     13.81 o 
  -6   1   3        4.88        5.02      5.09 o 
  -5   1   3     2425.42     2597.74     26.26 o 
  -4   1   3     3379.46     4174.86     47.29 o 
  -3   1   3      105.20      109.18      4.66 o 
  -2   1   3      550.44      482.30      5.78 o 
  -1   1   3     3015.65     2979.40     26.64 o 
   0   1   3       91.06      116.45      2.73 o 
   1   1   3     1876.07     1853.43     18.28 o 
   2   1   3     1653.74     1526.05     17.22 o 
   3   1   3     1713.07     1622.13     16.84 o 
   4   1   3     4149.79     4250.03     46.26 o 
   5   1   3     1468.85     1464.83     30.60 o 
   6   1   3     1577.06     1461.91     42.26 o 
   7   1   3     3463.88     2933.20     67.51 o 
   8   1   3       23.45       17.06     25.35 o 
 -11   2   3      285.19      412.64     31.85 o 
 -10   2   3       57.07       29.97     21.47 o 
  -9   2   3      423.23      471.57     23.71 o 
  -8   2   3     4891.27     5001.60     80.46 o 
  -7   2   3      487.62      548.93     13.57 o 
  -6   2   3     4518.29     4836.40     49.86 o 
  -5   2   3     9039.55     9713.82     88.40 o 
  -4   2   3    12469.16    14375.80    149.07 o 
  -3   2   3    20523.55    22461.30    241.82 o 
  -2   2   3     5453.06     5887.46     62.49 o 
  -1   2   3     3851.52     3917.47     36.94 o 
   0   2   3     9382.29     9338.48     81.51 o 
   1   2   3      621.66      566.86      7.67 o 
   2   2   3    30904.23    33485.40    288.06 o 
   3   2   3     1582.71     1570.36     17.69 o 
   4   2   3      575.05      552.88     11.49 o 
   5   2   3     1901.42     1779.94     34.72 o 
   6   2   3       23.67       67.67     14.72 o 
   7   2   3      119.30      180.83     25.31 o 
   8   2   3       23.77      -15.69     27.34 o 
 -11   3   3      215.47      234.87     29.38 o 
 -10   3   3     1588.84     1502.23     40.62 o 
  -9   3   3      121.37      125.38     19.95 o 
  -8   3   3      465.02      501.60     20.45 o 
  -7   3   3     2235.56     2299.84     30.99 o 
  -6   3   3      305.82      294.12      8.37 o 
  -5   3   3      998.82     1068.92     13.63 o 
  -4   3   3     6291.00     7963.24     80.53 o 
  -3   3   3      227.20      263.64      6.88 o 
  -2   3   3      224.04      205.65      3.49 o 
  -1   3   3     9281.30     9032.39     86.81 o 
   0   3   3      549.04      497.41      6.04 o 
   1   3   3     3108.13     3176.69     29.92 o 
   2   3   3      561.31      499.29      7.90 o 
   3   3   3       56.51       53.48      4.18 o 
   4   3   3     3906.16     3735.60     42.90 o 
   5   3   3     4111.29     3677.91     60.09 o 
   6   3   3     1014.28      994.22     35.50 o 
   7   3   3     2126.13     2129.89     55.77 o 
   8   3   3       74.75      142.80     31.21 o 
 -11   4   3       23.74       37.67     26.18 o 
 -10   4   3       73.42      104.46     27.38 o 
  -9   4   3        2.43       27.74     17.70 o 
  -8   4   3        1.96        6.75     11.44 o 
  -7   4   3     1202.54     1269.74     24.15 o 
  -6   4   3      615.43      604.44     12.83 o 
  -5   4   3      153.51      179.17     10.84 o 
  -4   4   3      971.33     1008.61     18.39 o 
  -3   4   3     1125.32     1363.01     16.33 o 
  -2   4   3      454.80      532.53      7.14 o 
  -1   4   3     5006.03     5245.64     50.95 o 
   0   4   3      464.07      500.15      6.31 o 
   1   4   3     1396.58     1719.35     16.58 o 
   2   4   3      426.93      428.14      8.34 o 
   3   4   3       17.06        2.90      3.76 o 
   4   4   3       76.11       70.54      6.27 o 
   5   4   3      404.17      408.09     20.92 o 
   6   4   3       42.27       71.62     15.19 o 
   7   4   3       20.89       77.67     28.73 o 
   8   4   3        0.28       11.32     28.02 o 
 -10   5   3     1522.00     1385.15     70.96 o 
  -9   5   3      176.52      193.08     23.26 o 
  -8   5   3      306.58      327.63     15.13 o 
  -7   5   3      676.59      726.26     22.26 o 
  -6   5   3     1663.85     1824.42     29.65 o 
  -5   5   3       27.94       18.95      3.91 o 
  -4   5   3       22.72       33.55      3.90 o 
  -3   5   3      147.35      179.85      4.27 o 
  -2   5   3      584.46      566.08      7.47 o 
  -1   5   3     1225.64     1297.97     13.33 o 
   0   5   3     4974.11     5204.65     49.15 o 
   1   5   3     5898.14     6104.75     52.29 o 
   2   5   3     1803.43     1677.93     16.62 o 
   3   5   3     1145.50     1108.35     15.16 o 
   4   5   3     9006.00     8898.00    104.06 o 
   5   5   3     1337.03     1271.29     32.16 o 
   6   5   3      485.84      531.15     26.90 o 
   7   5   3     1842.82     1686.29     55.67 o 
   8   5   3     1626.54     1435.43     55.79 o 
 -10   6   3       11.45        5.31     18.56 o 
  -9   6   3      459.95      507.69     27.94 o 
  -8   6   3     5507.14     5535.30     80.89 o 
  -7   6   3      695.44      765.65     18.89 o 
  -6   6   3    10752.55    11299.34    136.54 o 
  -5   6   3    11680.22    12057.39    124.03 o 
  -4   6   3     8607.92     9480.02     96.31 o 
  -3   6   3    10088.70    10456.78    105.35 o 
  -2   6   3    15680.54    16207.20    157.48 o 
  -1   6   3    10320.48    10047.82     95.57 o 
   0   6   3     7290.21     7255.93     68.01 o 
   1   6   3     1571.43     1816.31     18.65 o 
   2   6   3    17675.62    18026.78    148.07 o 
   3   6   3      504.36      426.49      8.72 o 
   4   6   3     1811.67     1720.75     25.16 o 
   5   6   3      396.68      374.75     19.84 o 
   6   6   3       85.66      104.72     20.12 o 
   7   6   3      783.93      893.52     73.44 o 
   8   6   3       34.39       67.96     32.43 o 
 -10   7   3      663.87      672.25     39.38 o 
  -9   7   3        8.67       -6.54     16.56 o 
  -8   7   3      457.93      491.98     18.59 o 
  -7   7   3     1070.83     1086.68     19.14 o 
  -6   7   3      144.30      153.50      9.17 o 
  -5   7   3     1964.73     2169.38     23.22 o 
  -4   7   3     1656.21     1937.33     22.13 o 
  -3   7   3      412.56      394.03      7.10 o 
  -2   7   3     4946.40     4902.72     47.65 o 
  -1   7   3     3059.75     2837.93     27.42 o 
   0   7   3      964.93     1054.38     12.17 o 
   1   7   3     1704.26     1709.14     17.84 o 
   2   7   3     3437.89     3382.96     30.99 o 
   3   7   3      267.40      253.62      6.31 o 
   4   7   3     1998.32     1775.64     26.39 o 
   5   7   3     3320.33     3012.90     63.24 o 
   6   7   3     1226.02     1113.11     36.24 o 
   7   7   3      699.50      794.70     33.22 o 
   8   7   3      267.12      244.67     28.63 o 
 -10   8   3      223.17      231.30     28.85 o 
  -9   8   3       33.32       51.13     21.33 o 
  -8   8   3        6.68       16.07     13.42 o 
  -7   8   3     2254.18     2265.36     31.69 o 
  -6   8   3        3.22       -2.20      5.12 o 
  -5   8   3      422.36      460.01      8.36 o 
  -4   8   3      144.65      142.21      4.57 o 
  -3   8   3     4873.21     5181.84     54.01 o 
  -2   8   3     6464.69     6531.07     61.21 o 
  -1   8   3     1677.89     1960.89     20.31 o 
   0   8   3      433.01      412.38      5.89 o 
   1   8   3     3268.37     3387.85     32.88 o 
   2   8   3       48.13       73.71      5.97 o 
   3   8   3       54.11       70.09      4.35 o 
   4   8   3      211.16      211.96      8.61 o 
   5   8   3      232.16      214.95     17.00 o 
   6   8   3      183.29      242.96     21.16 o 
   7   8   3      357.97      388.14     23.84 o 
   8   8   3       23.56       20.19     25.73 o 
 -10   9   3     1226.73     1186.47     43.06 o 
  -9   9   3      595.29      636.18     33.76 o 
  -8   9   3     2536.65     2487.78     50.11 o 
  -7   9   3       13.21       16.46      7.37 o 
  -6   9   3       65.85       82.27      6.79 o 
  -5   9   3       97.89      100.16      5.64 o 
  -4   9   3     1459.95     1502.94     21.18 o 
  -3   9   3      712.42      865.32     10.49 o 
  -2   9   3     8653.17     9131.80     84.94 o 
  -1   9   3     1832.18     2023.92     21.22 o 
   0   9   3     2841.56     3193.69     32.18 o 
   1   9   3     1647.68     1639.04     21.47 o 
   2   9   3     6663.50     6951.48     62.81 o 
   3   9   3     1969.22     1783.70     21.76 o 
   4   9   3     2994.84     2904.59     38.43 o 
   5   9   3      244.17      227.71     15.88 o 
   6   9   3     4445.68     4040.85     73.43 o 
   7   9   3     1933.49     1822.30     45.04 o 
   8   9   3     1631.86     1529.26     51.35 o 
 -10  10   3      143.04      150.43     28.75 o 
  -9  10   3      175.11      218.45     26.03 o 
  -8  10   3     4929.91     4851.46    152.21 o 
  -7  10   3     5411.07     5446.64     73.12 o 
  -6  10   3     5259.00     5322.92     57.28 o 
  -5  10   3      258.49      264.91      7.35 o 
  -4  10   3     8865.59     8979.45     94.51 o 
  -3  10   3    10042.78     9703.13     91.97 o 
  -2  10   3     6638.99     6376.70     60.34 o 
  -1  10   3       95.04       87.06      4.57 o 
   0  10   3    30526.43    31486.81    289.80 o 
   1  10   3     1577.54     1610.57     16.67 o 
   2  10   3     4630.50     4444.23     41.13 o 
   3  10   3      520.79      517.86     10.62 o 
   4  10   3     3444.87     3456.84     46.73 o 
   5  10   3       10.62       10.84     12.92 o 
   6  10   3        5.56       45.17     25.72 o 
   7  10   3       11.26       84.36     26.91 o 
   8  10   3       28.76      169.71     31.01 o 
 -10  11   3     1598.13     1474.64     55.55 o 
  -9  11   3       13.86       18.20     32.60 o 
  -8  11   3      826.85      842.27     31.25 o 
  -7  11   3       10.46       21.56     10.83 o 
  -6  11   3      390.97      403.99     11.02 o 
  -5  11   3     3567.50     3565.18     40.11 o 
  -4  11   3     2122.66     2197.66     27.35 o 
  -3  11   3      786.84      831.56     13.05 o 
  -2  11   3     3773.85     3769.88     36.33 o 
  -1  11   3      292.14      425.79      7.18 o 
   0  11   3     1207.63     1278.59     13.69 o 
   1  11   3      951.70      838.92     10.36 o 
   2  11   3     3019.27     2914.39     29.12 o 
   3  11   3       32.03       35.70      5.32 o 
   4  11   3     2995.83     2933.86     45.67 o 
   5  11   3      518.49      511.63     20.67 o 
   6  11   3     1989.42     1853.30     42.83 o 
   7  11   3     1886.91     1798.15     47.72 o 
   8  11   3       24.70       68.49     32.25 o 
 -10  12   3      200.27      272.84     33.70 o 
  -9  12   3       45.78       53.04     23.28 o 
  -8  12   3      276.80      281.86     24.33 o 
  -7  12   3      973.52      911.50     35.05 o 
  -6  12   3       32.37       33.70      7.18 o 
  -5  12   3       74.89       83.92      6.21 o 
  -4  12   3     1982.38     2126.77     23.36 o 
  -3  12   3       36.57       39.37      3.24 o 
  -2  12   3       76.19       38.10      3.58 o 
  -1  12   3     3578.57     3606.99     36.28 o 
   0  12   3       11.01       14.52      2.72 o 
   1  12   3     1247.63     1081.01     12.54 o 
   2  12   3     1035.28     1157.69     15.56 o 
   3  12   3      813.14      738.18     14.15 o 
   4  12   3     1626.96     1450.79     29.85 o 
   5  12   3      354.01      309.02     18.34 o 
   6  12   3       88.40      113.91     17.38 o 
   7  12   3        0.07       54.63     20.85 o 
   8  12   3        2.09       -6.35     35.53 o 
 -10  13   3      557.44      646.77     40.45 o 
  -9  13   3      974.87      965.32     42.96 o 
  -8  13   3      656.00      711.24     56.15 o 
  -7  13   3       12.93       22.38     14.66 o 
  -6  13   3     3255.16     3298.14     44.45 o 
  -5  13   3      666.11      664.20     12.90 o 
  -4  13   3       41.21       31.40      4.03 o 
  -3  13   3     2390.68     2589.30     27.94 o 
  -2  13   3      588.58      531.72     12.25 o 
  -1  13   3     2088.99     2202.01     23.47 o 
   0  13   3     9740.78     9904.11     89.30 o 
   1  13   3     4173.08     4143.72     38.82 o 
   2  13   3      982.07      984.41     17.88 o 
   3  13   3     3257.04     2981.20     37.17 o 
   4  13   3     2874.18     2690.81     46.15 o 
   5  13   3     1185.42     1135.89     30.63 o 
   6  13   3     1075.77     1002.91     35.18 o 
   7  13   3      148.72      127.40     28.50 o 
   8  13   3     1819.01     1854.41     65.81 o 
 -10  14   3      211.26      199.39     32.48 o 
  -9  14   3      211.28      242.00     28.15 o 
  -8  14   3     1667.10     1546.42     48.36 o 
  -7  14   3     2341.32     2280.21     53.66 o 
  -6  14   3     7336.41     7288.90     94.22 o 
  -5  14   3     3618.80     3335.47     39.70 o 
  -4  14   3     4803.51     4390.45     43.39 o 
  -3  14   3     2337.37     2102.74     23.61 o 
  -2  14   3     5943.20     5872.14     55.71 o 
  -1  14   3     7089.79     6760.34     66.09 o 
   0  14   3    10241.13     9948.16     86.43 o 
   1  14   3      425.99      500.34      9.50 o 
   2  14   3     2879.58     2791.76     31.53 o 
   3  14   3     1206.98     1052.75     18.69 o 
   4  14   3     4744.31     4228.09     67.88 o 
   5  14   3      111.66       78.50     16.47 o 
   6  14   3        1.21       33.02     18.51 o 
   7  14   3      336.42      383.62     36.41 o 
 -10  15   3     1253.52     1243.05     53.39 o 
  -9  15   3      162.81      153.07     26.42 o 
  -8  15   3      115.61      123.31     22.81 o 
  -7  15   3      297.16      344.28     20.57 o 
  -6  15   3       66.98       42.65     10.68 o 
  -5  15   3      189.38      156.48      7.54 o 
  -4  15   3      202.17      202.53      5.72 o 
  -3  15   3       59.19       76.26      4.35 o 
  -2  15   3      626.58      629.85      9.50 o 
  -1  15   3      193.24      251.06      5.87 o 
   0  15   3       93.97      110.66      6.29 o 
   1  15   3     1201.97     1121.04     14.88 o 
   2  15   3     2413.03     2244.99     26.49 o 
   3  15   3       38.70       45.72      6.33 o 
   4  15   3     2883.97     2683.41     51.26 o 
   5  15   3      136.60      121.45     18.29 o 
   6  15   3      210.78      204.29     22.60 o 
   7  15   3      428.00      475.09     36.90 o 
 -10  16   3      436.85      455.89     37.76 o 
  -9  16   3      403.15      382.33     56.62 o 
  -8  16   3      505.73      494.55     46.62 o 
  -7  16   3      356.09      371.82     20.83 o 
  -6  16   3      171.86      136.56      9.74 o 
  -5  16   3        8.62        6.82      5.98 o 
  -4  16   3     1193.21     1150.58     15.21 o 
  -3  16   3      368.04      392.61      8.24 o 
  -2  16   3      430.26      410.60      7.62 o 
  -1  16   3     1762.79     1658.25     17.75 o 
   0  16   3      132.30      144.65      5.29 o 
   1  16   3    11462.03    11474.26    115.92 o 
   2  16   3      400.97      408.66     10.28 o 
   3  16   3      814.66      834.17     25.40 o 
   4  16   3      596.56      603.63     21.86 o 
   5  16   3       10.53       33.60     16.92 o 
   6  16   3      248.98      240.05     23.68 o 
   7  16   3      934.20      962.69     45.84 o 
 -10  17   3      293.63      364.88     35.28 o 
  -9  17   3     1448.26     1464.88     63.42 o 
  -8  17   3      926.13      881.47     38.28 o 
  -7  17   3      197.13      209.09     18.98 o 
  -6  17   3     1099.12     1099.47     26.10 o 
  -5  17   3       10.32        4.64      6.24 o 
  -4  17   3      157.18      182.23      7.63 o 
  -3  17   3      744.57      723.79     17.46 o 
  -2  17   3     4866.97     4945.28     59.04 o 
  -1  17   3       25.02       17.33      3.94 o 
   0  17   3      978.31      876.50     12.86 o 
   1  17   3     1223.16     1199.05     31.59 o 
   2  17   3     1125.48     1134.24     19.01 o 
   3  17   3     2133.53     2087.36     35.09 o 
   4  17   3      298.93      343.24     19.38 o 
   5  17   3     1856.63     1738.31     68.95 o 
   6  17   3     3036.16     2817.00     65.06 o 
   7  17   3      200.55      212.59     32.62 o 
  -9  18   3       92.71      125.02     37.32 o 
  -8  18   3      557.28      567.50     32.65 o 
  -7  18   3     2161.24     2008.28     47.42 o 
  -6  18   3      804.16      827.77     26.75 o 
  -5  18   3      746.77      676.50     16.49 o 
  -4  18   3     3223.07     3092.50     37.78 o 
  -3  18   3     2705.70     2610.63     28.93 o 
  -2  18   3     3693.71     3584.39     37.85 o 
  -1  18   3     6766.89     6731.60     70.43 o 
   0  18   3     3862.44     3663.18     40.01 o 
   1  18   3     3700.79     3554.17     45.07 o 
   2  18   3     3283.55     3127.13     42.36 o 
   3  18   3     1798.74     1641.31     32.18 o 
   4  18   3     3703.88     3362.83     75.13 o 
   5  18   3      209.31      218.03     20.82 o 
   6  18   3        1.73       16.12     19.46 o 
   7  18   3        0.37        1.57     29.60 o 
  -9  19   3       69.71       53.88     34.86 o 
  -8  19   3      295.28      310.83     27.36 o 
  -7  19   3       31.61       41.32     16.65 o 
  -6  19   3       73.40       73.64     14.62 o 
  -5  19   3      500.50      487.81     16.98 o 
  -4  19   3        7.09        5.79      6.08 o 
  -3  19   3      613.22      607.72     12.78 o 
  -2  19   3      550.57      561.99     20.80 o 
  -1  19   3       58.33      104.03      6.32 o 
   0  19   3       80.88      104.50      5.65 o 
   1  19   3      244.04      258.98      9.58 o 
   2  19   3      425.20      410.23     13.08 o 
   3  19   3      110.53      119.37     12.21 o 
   4  19   3     2270.41     2125.32     44.78 o 
   5  19   3      234.22      227.13     21.89 o 
   6  19   3       16.58       23.18     21.22 o 
   7  19   3     1726.26     1591.08     58.72 o 
  -9  20   3      947.47     1038.51    109.58 o 
  -8  20   3        3.98       -5.36     21.71 o 
  -7  20   3      167.19      187.80     21.37 o 
  -6  20   3      221.53      239.43     18.77 o 
  -5  20   3     1707.15     1562.86     34.13 o 
  -4  20   3     1874.44     1765.56     27.92 o 
  -3  20   3        7.92        5.13      6.37 o 
  -2  20   3      835.13      763.38     17.11 o 
  -1  20   3      372.33      380.37      9.23 o 
   0  20   3       33.48       36.70      6.24 o 
   1  20   3     2568.77     2548.99     32.65 o 
   2  20   3      862.69      793.75     21.90 o 
   3  20   3      457.97      446.63     17.40 o 
   4  20   3      519.80      523.68     19.87 o 
   5  20   3       24.54       16.43     18.29 o 
   6  20   3       71.33       81.34     26.77 o 
   7  20   3        1.56       59.28     28.56 o 
  -9  21   3     1246.32     1332.77     64.70 o 
  -8  21   3      697.99      739.95     51.61 o 
  -7  21   3       47.85       60.23     21.02 o 
  -6  21   3     1486.77     1399.30     37.70 o 
  -5  21   3       42.69       43.46     12.66 o 
  -4  21   3       52.56       56.51      8.75 o 
  -3  21   3       23.13       18.99      7.28 o 
  -2  21   3     1945.60     1947.61     26.19 o 
  -1  21   3      115.90      130.96      7.39 o 
   0  21   3     2544.17     2549.69     46.49 o 
   1  21   3      352.88      400.47     13.12 o 
   2  21   3       39.76       35.10      8.96 o 
   3  21   3     3995.64     3866.34     62.18 o 
   4  21   3     1161.24     1107.51     30.99 o 
   5  21   3      734.58      753.34     31.89 o 
   6  21   3     1113.38     1103.25     47.27 o 
   7  21   3      615.41      641.11     42.41 o 
  -9  22   3      119.34      168.67     38.50 o 
  -8  22   3      329.22      362.90     37.88 o 
  -7  22   3     2963.60     2857.24     68.21 o 
  -6  22   3      560.71      542.49     30.42 o 
  -5  22   3     2012.81     1879.20     42.81 o 
  -4  22   3     2979.12     2831.57     41.79 o 
  -3  22   3     1025.89      937.54     19.46 o 
  -2  22   3     1808.10     1856.96     25.66 o 
  -1  22   3     3243.61     3156.52     43.13 o 
   0  22   3      121.47      110.77      9.62 o 
   1  22   3     1172.75     1138.45     23.61 o 
   2  22   3     3388.61     3225.45     49.73 o 
   3  22   3     1561.78     1437.55     35.76 o 
   4  22   3      563.26      552.39     23.22 o 
   5  22   3        4.45      -35.86     17.93 o 
   6  22   3      728.10      713.86     40.02 o 
  -9  23   3       85.58       62.24     45.18 o 
  -8  23   3      122.46       99.19     26.19 o 
  -7  23   3        7.90       24.29     18.55 o 
  -6  23   3       34.83       19.11     16.10 o 
  -5  23   3      217.86      235.14     18.38 o 
  -4  23   3      487.94      485.80     18.98 o 
  -3  23   3      188.51      207.97     11.72 o 
  -2  23   3      912.81      963.02     29.38 o 
  -1  23   3      159.56      179.12     10.49 o 
   0  23   3       56.66       45.25      9.82 o 
   1  23   3      481.12      536.27     25.58 o 
   2  23   3        1.93       -5.91      7.18 o 
   3  23   3       91.06      100.32     14.61 o 
   4  23   3      467.44      481.05     22.30 o 
   5  23   3       67.58       85.67     20.92 o 
   6  23   3      138.62      121.37     29.21 o 
  -8  24   3       63.45       79.06     27.24 o 
  -7  24   3      119.18      146.74     20.65 o 
  -6  24   3      315.61      362.05     22.42 o 
  -5  24   3       36.10       17.32     14.91 o 
  -4  24   3     2148.19     2127.64     46.79 o 
  -3  24   3       30.52       25.79      8.64 o 
  -2  24   3     2772.09     2776.16     47.84 o 
  -1  24   3     1499.53     1520.23     27.08 o 
   0  24   3       28.48       31.22     10.42 o 
   1  24   3     1704.02     1655.49     55.26 o 
   2  24   3      370.79      407.27     16.76 o 
   3  24   3       31.49       53.68     15.27 o 
   4  24   3      483.79      442.90     24.57 o 
   5  24   3       56.09      101.40     49.86 o 
   6  24   3      658.22      654.81     39.56 o 
  -8  25   3      227.99      282.36     31.49 o 
  -7  25   3       12.39        9.18     19.27 o 
  -6  25   3     1787.53     1796.24     45.65 o 
  -5  25   3       18.59       42.49     15.92 o 
  -4  25   3      563.92      580.80     23.94 o 
  -3  25   3       58.11       61.21     11.20 o 
  -2  25   3      273.33      297.31     23.96 o 
  -1  25   3        3.92        8.06     10.31 o 
   0  25   3     1904.94     1935.48     40.66 o 
   1  25   3      442.51      493.36     26.43 o 
   2  25   3      459.44      446.15     34.46 o 
   3  25   3     2108.21     2108.97     49.75 o 
   4  25   3      752.35      801.09     35.96 o 
   5  25   3     1171.96     1195.39     47.05 o 
   6  25   3      747.08      864.21     50.15 o 
  -8  26   3       13.86       25.00     28.72 o 
  -7  26   3      419.22      405.27     30.80 o 
  -6  26   3      832.95      884.15     39.09 o 
  -5  26   3     1135.26     1076.68     33.87 o 
  -4  26   3     2718.57     2674.17     56.50 o 
  -3  26   3      296.99      306.10     21.55 o 
  -2  26   3     1144.50     1136.03     45.45 o 
  -1  26   3     4059.09     4050.94     71.98 o 
   0  26   3      919.46      904.85     30.37 o 
   1  26   3     1578.47     1605.94     48.13 o 
   2  26   3      299.89      330.31     25.08 o 
   3  26   3      160.90      171.78     20.40 o 
   4  26   3     1743.59     1683.99     40.68 o 
   5  26   3      212.06      217.99     37.21 o 
   6  26   3       70.95       80.23     30.46 o 
  -8  27   3       33.50       18.76     34.58 o 
  -7  27   3      137.91      129.49     26.86 o 
  -6  27   3      433.26      460.07     35.69 o 
  -5  27   3       18.87       19.72     16.95 o 
  -4  27   3        3.50       23.15     15.35 o 
  -3  27   3        0.01        1.18     17.01 o 
  -2  27   3        1.96       34.64     14.40 o 
  -1  27   3      177.00      221.07     21.23 o 
   0  27   3      289.95      332.81     20.71 o 
   1  27   3       17.63       21.54     15.60 o 
   2  27   3        9.15       -0.32     20.23 o 
   3  27   3       16.68       32.16     21.29 o 
   4  27   3      246.15      314.50     34.14 o 
   5  27   3      263.41      311.25     54.15 o 
  -7  28   3      404.54      488.09     34.06 o 
  -6  28   3      389.01      444.86     26.36 o 
  -5  28   3       52.17       59.27     18.85 o 
  -4  28   3     1270.26     1337.53     42.47 o 
  -3  28   3       19.36       31.30     18.60 o 
  -2  28   3     1502.61     1484.46     38.86 o 
  -1  28   3       39.42        4.16     18.09 o 
   0  28   3      844.42      762.77     35.37 o 
   1  28   3     1013.37     1019.42     38.54 o 
   2  28   3        8.24        9.53     24.83 o 
   3  28   3       82.84       53.83     22.51 o 
   4  28   3       10.64       -1.31     24.60 o 
   5  28   3      156.62      219.91     32.09 o 
  -7  29   3        5.78      -33.62     25.99 o 
  -6  29   3     1024.13     1049.49     37.71 o 
  -5  29   3      351.00      392.93     24.35 o 
  -4  29   3       19.05       21.17     19.59 o 
  -3  29   3       48.45       50.35     26.11 o 
  -2  29   3      443.62      436.35     32.02 o 
  -1  29   3        2.72       10.59     19.43 o 
   0  29   3      439.42      467.79     28.27 o 
   1  29   3      526.25      558.14     40.55 o 
   2  29   3       89.69      119.90     26.39 o 
   3  29   3      977.94     1046.76     43.10 o 
   4  29   3      226.56      257.37     38.71 o 
   5  29   3      357.67      444.88     56.63 o 
  -7  30   3     1314.15     1200.90     62.25 o 
  -6  30   3      268.26      303.43     29.78 o 
  -5  30   3      455.18      496.58     57.31 o 
  -4  30   3     1433.14     1558.85     48.38 o 
  -3  30   3       51.15       68.79     27.60 o 
  -2  30   3     1424.50     1502.74     74.13 o 
  -1  30   3      356.94      375.75     27.00 o 
   0  30   3      361.40      393.15     27.70 o 
   1  30   3     1142.24     1111.70     41.98 o 
   2  30   3      492.92      513.74     31.99 o 
   3  30   3       59.01       -8.45     30.88 o 
   4  30   3      217.89      187.72     36.44 o 
  -6  31   3       25.98       31.71     25.91 o 
  -5  31   3       26.77       -2.99     22.92 o 
  -4  31   3        0.39        5.22     21.46 o 
  -3  31   3       80.11       92.74     27.92 o 
  -2  31   3      879.10      854.89     88.04 o 
  -1  31   3      349.71      384.85     27.45 o 
   0  31   3      263.70      242.87     25.60 o 
   1  31   3       81.26       87.90     23.60 o 
   2  31   3       31.49       74.11     24.53 o 
   3  31   3       12.85      -17.61     30.10 o 
   4  31   3       94.86       92.44     35.69 o 
  -6  32   3      297.64      261.79     38.05 o 
  -5  32   3      130.84      153.81     26.20 o 
  -4  32   3     1224.20     1306.21     46.56 o 
  -3  32   3       24.91       -7.08     26.28 o 
  -2  32   3     1230.94     1348.64     55.62 o 
  -1  32   3     1846.21     1959.23     67.64 o 
   0  32   3      206.12      200.06     26.64 o 
   1  32   3      224.34      283.86     28.47 o 
   2  32   3      138.81      143.19     26.72 o 
   3  32   3      173.94      209.01     43.68 o 
   4  32   3       22.09        3.98     54.60 o 
  -6  33   3      343.95      341.38     58.19 o 
  -5  33   3        2.30       -8.43     40.84 o 
  -4  33   3      412.96      566.46     57.42 o 
  -3  33   3       28.44       61.97     30.46 o 
  -2  33   3       76.08      117.02     30.83 o 
  -1  33   3       36.49       85.77     51.61 o 
   0  33   3      733.58      771.90     37.68 o 
   1  33   3     1098.68     1237.06     46.59 o 
   2  33   3      397.29      454.15     41.02 o 
   3  33   3      870.68      922.08     51.64 o 
  -5  34   3       11.75       43.07     32.81 o 
  -4  34   3      993.31     1052.92     79.14 o 
  -3  34   3       19.09       24.53     30.87 o 
  -2  34   3      751.17      784.37     45.31 o 
  -1  34   3      698.48      714.46     43.61 o 
   0  34   3      849.33      963.34     47.72 o 
   1  34   3      522.81      642.17     36.58 o 
   2  34   3       24.89       29.71     36.28 o 
   3  34   3      237.57      255.86     40.90 o 
  -5  35   3       11.15       -4.27     45.40 o 
  -4  35   3      130.97      147.31     34.78 o 
  -3  35   3       42.80       78.44     39.94 o 
  -2  35   3      315.80      442.11     71.58 o 
  -1  35   3       53.71       47.12     47.87 o 
   0  35   3      457.33      501.01     41.10 o 
   1  35   3      163.32      109.01     35.44 o 
   2  35   3       33.08        8.55     34.89 o 
  -4  36   3     1346.30     1416.00     62.80 o 
  -3  36   3      922.16     1009.38     54.40 o 
  -2  36   3      104.28      116.10     33.70 o 
  -1  36   3       10.59       51.17     33.51 o 
   0  36   3      442.32      490.66     41.09 o 
   1  36   3      639.77      607.70     63.35 o 
   2  36   3        8.83       35.38     52.88 o 
  -3  37   3      118.70      110.41     36.16 o 
  -2  37   3      330.27      426.83     79.66 o 
  -1  37   3       77.40       84.90     34.25 o 
   0  37   3      206.09      301.19     41.74 o 
   1  37   3      160.02      147.83     62.83 o 
  -2  38   3      692.34      865.62     50.98 o 
  -1  38   3       84.98       66.68     41.36 o 
   0  38   3      183.55      281.88     41.63 o 
 -11   0   4      138.55      117.07     58.42 o 
 -10   0   4     2432.77     2407.47     68.28 o 
  -9   0   4      810.22      886.93     46.38 o 
  -8   0   4     1665.16     1783.70     36.41 o 
  -7   0   4    20139.36    21107.73    308.64 o 
  -6   0   4     1674.66     1800.19     30.41 o 
  -5   0   4     1518.29     1242.17     20.40 o 
  -4   0   4     3940.21     4617.81     64.66 o 
  -3   0   4    19579.63    21648.87    529.74 o 
  -2   0   4    18132.33    18322.72    226.11 o 
  -1   0   4     1706.08     1873.29     23.39 o 
   0   0   4     4726.06     4780.79     60.49 o 
   1   0   4    13792.59    14254.28    157.58 o 
   2   0   4       37.00       37.25      5.97 o 
   3   0   4     5056.02     4807.14     70.69 o 
   4   0   4        5.77      -11.76      9.12 o 
   5   0   4      240.19      267.91     27.93 o 
   6   0   4      321.91      369.00     37.22 o 
   7   0   4        6.62       28.72     37.85 o 
   8   0   4        2.11       14.96     50.71 o 
 -11   1   4      239.64      215.76     27.71 o 
 -10   1   4      132.64      190.62     23.17 o 
  -9   1   4     1841.86     1805.24     46.75 o 
  -8   1   4      167.82      158.86     10.04 o 
  -7   1   4     1996.82     2159.52     28.23 o 
  -6   1   4      112.72      105.85      5.82 o 
  -5   1   4     1030.86     1277.69     14.72 o 
  -4   1   4    10808.06    12547.56    129.99 o 
  -3   1   4     2282.47     2362.57     25.17 o 
  -2   1   4     1567.67     1620.85     16.24 o 
  -1   1   4       98.07      105.61      2.50 o 
   0   1   4     6044.63     6097.18     59.23 o 
   1   1   4    11971.45    13238.63    111.75 o 
   2   1   4     8571.79     8920.21     82.39 o 
   3   1   4     2147.60     2097.51     24.36 o 
   4   1   4      869.95      882.31     19.72 o 
   5   1   4     2130.99     2092.69     45.48 o 
   6   1   4       73.91       86.71     29.18 o 
   7   1   4      731.96      627.19     46.47 o 
   8   1   4     1103.15      940.77     60.03 o 
 -11   2   4       11.67       35.27     25.08 o 
 -10   2   4       51.70       53.21     21.52 o 
  -9   2   4       46.26       68.05     17.77 o 
  -8   2   4      402.20      437.60     13.12 o 
  -7   2   4      346.45      371.97     14.55 o 
  -6   2   4     1139.03     1285.66     17.57 o 
  -5   2   4       15.64       15.29      3.13 o 
  -4   2   4      706.07      834.19     14.06 o 
  -3   2   4      919.72     1004.68     12.46 o 
  -2   2   4     5138.89     5291.49     51.53 o 
  -1   2   4       17.72       22.63      1.80 o 
   0   2   4      139.06      110.87      3.42 o 
   1   2   4      293.33      290.96      7.52 o 
   2   2   4      735.46      788.49     10.75 o 
   3   2   4      445.32      516.44     10.83 o 
   4   2   4      111.78      117.34      8.42 o 
   5   2   4       41.67       94.75     28.22 o 
   6   2   4        0.08      -14.90     21.41 o 
   7   2   4      268.25      264.17     31.77 o 
   8   2   4       70.14      163.26     48.69 o 
 -11   3   4      991.09     1014.19     41.08 o 
 -10   3   4       13.58       19.91     20.19 o 
  -9   3   4      852.69      850.87     32.13 o 
  -8   3   4      339.43      373.88     14.44 o 
  -7   3   4     1677.77     1649.38     23.20 o 
  -6   3   4       49.20       73.59      5.79 o 
  -5   3   4      350.61      390.32      8.30 o 
  -4   3   4        0.45        2.75      3.21 o 
  -3   3   4      397.64      404.94      6.50 o 
  -2   3   4     5198.71     5396.22     52.46 o 
  -1   3   4      387.63      380.57      5.50 o 
   0   3   4     8943.44     9053.33     79.37 o 
   1   3   4     1067.77     1107.52     12.14 o 
   2   3   4      420.20      371.69      8.89 o 
   3   3   4     1145.61     1120.63     16.02 o 
   4   3   4     2010.70     1932.29     29.96 o 
   5   3   4     3301.89     3107.68     95.79 o 
   6   3   4      481.95      500.37     44.83 o 
   7   3   4      722.60      680.09     42.06 o 
   8   3   4     2715.02     2327.47     90.81 o 
 -11   4   4      110.31      123.00     30.83 o 
 -10   4   4     2551.01     2564.29     80.76 o 
  -9   4   4      583.12      639.17     27.83 o 
  -8   4   4     1317.35     1417.73     28.70 o 
  -7   4   4     8394.48     8701.55     97.59 o 
  -6   4   4      387.70      401.35     10.08 o 
  -5   4   4     8532.52     8970.46     89.98 o 
  -4   4   4     7372.66     8174.33     85.74 o 
  -3   4   4     5036.23     5487.64     61.28 o 
  -2   4   4    19399.71    19771.67    176.57 o 
  -1   4   4    10681.43    10915.63    112.23 o 
   0   4   4    10766.25    10902.07     98.23 o 
   1   4   4     6296.27     6659.44     58.73 o 
   2   4   4       79.68       84.20      5.48 o 
   3   4   4     4918.96     4682.25     52.58 o 
   4   4   4        9.61       23.39      8.75 o 
   5   4   4      346.32      446.01     77.38 o 
   6   4   4        1.75       64.76     22.94 o 
   7   4   4      126.79      104.39     29.03 o 
   8   4   4       99.69      199.82    105.02 o 
 -11   5   4      650.73      784.92     42.84 o 
 -10   5   4      159.72      151.89     23.14 o 
  -9   5   4     1196.04     1167.69     36.96 o 
  -8   5   4      339.17      400.56     17.34 o 
  -7   5   4     2244.45     2303.36     32.48 o 
  -6   5   4     1428.04     1573.23     23.35 o 
  -5   5   4      862.72     1055.71     14.89 o 
  -4   5   4      151.37      147.18      4.32 o 
  -3   5   4     2130.22     2143.04     25.01 o 
  -2   5   4      133.70      171.03      5.82 o 
  -1   5   4       51.52       63.62      3.23 o 
   0   5   4     4642.82     4530.81     43.40 o 
   1   5   4     3705.37     4079.24     35.64 o 
   2   5   4     1760.80     1511.82     15.96 o 
   3   5   4     1519.42     1418.98     19.61 o 
   4   5   4       27.04       28.77     10.82 o 
   5   5   4     2194.81     1982.14     48.75 o 
   6   5   4     1082.38      951.09     35.34 o 
   7   5   4      888.54      822.39     42.02 o 
   8   5   4     1036.56     1043.57     45.40 o 
 -11   6   4      153.24      173.76     93.42 o 
 -10   6   4      300.10      375.36     26.19 o 
  -9   6   4        1.80       19.74     16.41 o 
  -8   6   4      174.88      136.30     14.58 o 
  -7   6   4      723.65      715.34     19.16 o 
  -6   6   4     1125.12     1139.39     22.48 o 
  -5   6   4      212.58      241.05      5.59 o 
  -4   6   4     2752.17     3292.00     35.31 o 
  -3   6   4      620.90      696.63      8.36 o 
  -2   6   4      356.45      377.45      5.63 o 
  -1   6   4      296.07      258.14      4.73 o 
   0   6   4       91.36       87.66      5.74 o 
   1   6   4      140.24      186.05      4.20 o 
   2   6   4      812.37      829.16     10.17 o 
   3   6   4      139.78      158.97      6.94 o 
   4   6   4       36.75       17.82     13.13 o 
   5   6   4      118.98      112.18     23.51 o 
   6   6   4       32.97       91.09     18.89 o 
   7   6   4        3.58       32.81     25.35 o 
   8   6   4      106.43      139.96     32.35 o 
 -11   7   4      172.35      276.65     44.28 o 
 -10   7   4      229.29      192.49     59.47 o 
  -9   7   4     1300.97     1309.65     45.69 o 
  -8   7   4       73.70       58.94     11.20 o 
  -7   7   4     1530.50     1500.40     28.51 o 
  -6   7   4      370.28      411.02      9.88 o 
  -5   7   4      445.96      484.14      8.50 o 
  -4   7   4      469.69      596.28      9.01 o 
  -3   7   4       17.64       18.97      2.19 o 
  -2   7   4     5331.88     5661.18     55.32 o 
  -1   7   4     2747.32     2861.57     28.04 o 
   0   7   4    12728.21    13154.90    122.22 o 
   1   7   4      337.26      310.47      5.18 o 
   2   7   4     7365.72     7519.42     63.75 o 
   3   7   4      799.30      762.84     13.02 o 
   4   7   4      905.48      917.62     30.03 o 
   5   7   4     2765.96     2588.15     58.15 o 
   6   7   4     1277.50     1176.26     34.88 o 
   7   7   4      226.91      226.79     26.52 o 
 -11   8   4       22.24       40.17     29.93 o 
 -10   8   4     1746.70     1682.21     70.93 o 
  -9   8   4      295.56      348.03     26.61 o 
  -8   8   4     1551.04     1569.03     33.23 o 
  -7   8   4     3689.85     3780.88     53.93 o 
  -6   8   4      964.98      992.86     16.09 o 
  -5   8   4     6728.72     6875.05     79.98 o 
  -4   8   4    20260.98    21798.94    206.09 o 
  -3   8   4     8799.94     9177.76     84.81 o 
  -2   8   4    10003.88     9808.96     91.49 o 
  -1   8   4     4391.47     4279.33     42.29 o 
   0   8   4     8128.33     8121.27     73.73 o 
   1   8   4    10748.37    11083.46     95.80 o 
   2   8   4      117.64       99.70      5.44 o 
   3   8   4     3045.57     2969.68     35.58 o 
   4   8   4        5.60       -5.06     11.36 o 
   5   8   4      386.11      403.61     27.60 o 
   6   8   4        4.57       42.75     22.29 o 
   7   8   4       64.32       77.54     24.49 o 
 -11   9   4       74.50       69.92     31.08 o 
 -10   9   4       77.24      108.15     25.37 o 
  -9   9   4     1700.71     1613.97     51.33 o 
  -8   9   4        2.80        3.30     11.45 o 
  -7   9   4     2471.13     2554.90     34.55 o 
  -6   9   4        2.01       14.58      5.23 o 
  -5   9   4       31.23       25.96      4.48 o 
  -4   9   4     4796.99     5014.71     60.78 o 
  -3   9   4     5821.90     6135.01     57.59 o 
  -2   9   4     8257.08     8990.20     81.23 o 
  -1   9   4       38.61       33.23      2.84 o 
   0   9   4     9420.57     9666.27     81.06 o 
   1   9   4      554.57      636.04      8.73 o 
   2   9   4     4099.41     3828.79     37.44 o 
   3   9   4      320.51      321.34     10.57 o 
   4   9   4       16.16       17.40     11.77 o 
   5   9   4      998.92     1008.87     30.32 o 
   6   9   4       56.15       55.87     21.58 o 
   7   9   4      263.34      227.78     27.66 o 
 -11  10   4      175.66      199.70     34.00 o 
 -10  10   4       24.13       34.34     25.63 o 
  -9  10   4      269.49      277.45     35.57 o 
  -8  10   4      162.09      218.15     18.66 o 
  -7  10   4       98.89       86.48      8.41 o 
  -6  10   4      329.49      341.43      8.89 o 
  -5  10   4      517.84      616.78     12.14 o 
  -4  10   4     1800.97     1774.88     19.37 o 
  -3  10   4      118.35      187.93      4.54 o 
  -2  10   4        2.18        5.43      2.53 o 
  -1  10   4     2496.40     2421.34     25.36 o 
   0  10   4      935.63     1005.26     14.90 o 
   1  10   4      708.40      833.20      9.98 o 
   2  10   4      720.76      722.27     14.23 o 
   3  10   4       12.43       18.84      6.45 o 
   4  10   4       47.97       83.29     16.59 o 
   5  10   4        0.17       17.45     18.15 o 
   6  10   4        2.55       22.30     17.05 o 
   7  10   4       11.45       43.06     23.50 o 
 -10  11   4      465.37      503.76     44.66 o 
  -9  11   4      291.25      307.76     32.47 o 
  -8  11   4       41.77       48.06     18.73 o 
  -7  11   4      518.48      507.99     15.35 o 
  -6  11   4      258.17      275.59      8.92 o 
  -5  11   4      714.56      671.52     11.20 o 
  -4  11   4      355.87      318.59     11.19 o 
  -3  11   4      651.04      806.19      9.94 o 
  -2  11   4     4282.94     4407.96     39.53 o 
  -1  11   4      248.72      224.04      6.60 o 
   0  11   4      778.75      732.30      8.78 o 
   1  11   4      887.44      787.49      9.74 o 
   2  11   4     3708.73     3630.02     41.93 o 
   3  11   4     1827.75     1777.28     26.18 o 
   4  11   4     1395.39     1334.97     32.31 o 
   5  11   4     2797.98     2553.04     51.63 o 
   6  11   4     3860.83     3566.18     73.77 o 
   7  11   4      611.89      576.14     30.34 o 
 -10  12   4     1757.43     1754.86    104.72 o 
  -9  12   4      376.11      394.82     29.31 o 
  -8  12   4      585.71      621.64     31.12 o 
  -7  12   4     2121.99     2148.73     34.25 o 
  -6  12   4     1703.58     1793.49     27.11 o 
  -5  12   4     4122.84     3920.69     43.59 o 
  -4  12   4     4461.33     4333.78     46.11 o 
  -3  12   4     7513.94     7586.37     70.53 o 
  -2  12   4    30377.68    31187.01    274.51 o 
  -1  12   4      705.18     1019.91     12.28 o 
   0  12   4     3461.18     3364.56     29.38 o 
   1  12   4    18243.55    18701.33    158.26 o 
   2  12   4      822.80      764.90     12.52 o 
   3  12   4      956.36      907.04     17.50 o 
   4  12   4        4.51       11.42     12.88 o 
   5  12   4     1288.36     1208.49     35.86 o 
   6  12   4       28.61       68.29     18.36 o 
   7  12   4      225.38      255.19     28.05 o 
 -10  13   4       41.50       53.98     40.09 o 
  -9  13   4      437.65      452.38     30.68 o 
  -8  13   4      106.20       91.35     19.00 o 
  -7  13   4     1148.83     1150.72     24.78 o 
  -6  13   4      115.56      106.86      8.17 o 
  -5  13   4       58.35       48.64      4.52 o 
  -4  13   4       22.81       19.39      2.97 o 
  -3  13   4      108.34       97.02      4.42 o 
  -2  13   4      889.69      949.25     12.50 o 
  -1  13   4      206.45      221.61      5.37 o 
   0  13   4     5772.26     6001.11     48.80 o 
   1  13   4      334.35      306.49      6.63 o 
   2  13   4      476.92      467.98     10.45 o 
   3  13   4      150.79      144.59      9.83 o 
   4  13   4      269.27      228.73     16.63 o 
   5  13   4     1033.37      991.56     30.38 o 
   6  13   4      319.32      309.49     25.65 o 
   7  13   4      179.34      138.20     32.81 o 
 -10  14   4      453.10      391.86     42.44 o 
  -9  14   4      530.73      572.26     32.99 o 
  -8  14   4      193.89      187.12     25.28 o 
  -7  14   4      172.38      174.30     13.36 o 
  -6  14   4     5189.63     5058.02     67.42 o 
  -5  14   4      162.23      151.74      5.96 o 
  -4  14   4       33.75       63.92      4.20 o 
  -3  14   4     6482.71     6668.97     64.83 o 
  -2  14   4      346.41      357.16      6.91 o 
  -1  14   4      333.39      217.16      5.51 o 
   0  14   4     1255.13     1237.52     14.84 o 
   1  14   4       39.24       45.60      4.17 o 
   2  14   4      690.90      657.17     12.79 o 
   3  14   4     3209.96     2920.59     45.83 o 
   4  14   4      595.67      645.27     23.40 o 
   5  14   4        2.58       10.46     17.32 o 
   6  14   4        2.90       19.93     20.10 o 
   7  14   4      218.82      247.08     34.15 o 
 -10  15   4      196.79      279.76     39.71 o 
  -9  15   4      699.37      736.16     35.66 o 
  -8  15   4      287.11      263.47     24.30 o 
  -7  15   4     1306.93     1235.01     30.34 o 
  -6  15   4       52.80       44.09      6.85 o 
  -5  15   4      135.90      148.32      7.09 o 
  -4  15   4       90.69       64.87      4.77 o 
  -3  15   4        1.99        4.34      4.22 o 
  -2  15   4      815.47      840.89     11.21 o 
  -1  15   4      630.18      516.57      9.00 o 
   0  15   4     4578.36     4456.90     38.97 o 
   1  15   4     1570.59     1435.06     17.31 o 
   2  15   4     1884.02     1845.22     24.06 o 
   3  15   4     4647.33     4470.54     69.79 o 
   4  15   4     1087.61     1023.85     29.40 o 
   5  15   4     1181.27     1148.56     37.81 o 
   6  15   4     1888.96     1718.51     48.89 o 
   7  15   4     1177.47     1126.70     51.98 o 
 -10  16   4      322.90      338.76     39.89 o 
  -9  16   4      339.52      370.29     30.10 o 
  -8  16   4     1162.23     1205.69     42.51 o 
  -7  16   4     1434.10     1393.49     45.54 o 
  -6  16   4     2883.09     2772.73     40.49 o 
  -5  16   4     7830.21     7466.76     86.76 o 
  -4  16   4     6531.93     6509.77     65.19 o 
  -3  16   4     4213.21     4057.09     41.95 o 
  -2  16   4     8259.72     8174.68     71.72 o 
  -1  16   4     4069.63     3812.62     39.65 o 
   0  16   4     1267.46     1187.74     14.35 o 
   1  16   4      215.17      202.86      7.17 o 
   2  16   4      261.00      271.96      8.81 o 
   3  16   4      411.39      432.36     16.90 o 
   4  16   4        4.29       16.58     15.79 o 
   5  16   4       49.17       61.97     19.57 o 
   6  16   4        7.26        5.68     20.23 o 
   7  16   4      192.87      165.76     37.83 o 
 -10  17   4        2.50       88.56     58.79 o 
  -9  17   4     1375.82     1303.45     48.28 o 
  -8  17   4      645.61      642.23     31.64 o 
  -7  17   4     2822.35     2522.63     54.28 o 
  -6  17   4      489.77      506.14     14.59 o 
  -5  17   4      248.77      243.22      9.25 o 
  -4  17   4       11.44       13.86      5.37 o 
  -3  17   4       94.13       96.51      5.64 o 
  -2  17   4      404.63      463.62     10.49 o 
  -1  17   4      454.96      473.04      9.23 o 
   0  17   4     5980.53     5964.82     55.70 o 
   1  17   4      369.91      404.79     10.52 o 
   2  17   4     1306.11     1201.07     20.87 o 
   3  17   4       29.75       35.84     12.11 o 
   4  17   4      222.78      199.88     27.77 o 
   5  17   4     2685.66     2400.28     59.19 o 
   6  17   4        6.65       20.73     21.12 o 
   7  17   4        5.93      -16.46     28.42 o 
 -10  18   4       86.56      148.25     62.53 o 
  -9  18   4      622.33      642.82     43.74 o 
  -8  18   4      302.08      271.06     22.23 o 
  -7  18   4      983.58      947.59     31.27 o 
  -6  18   4      473.49      446.04     17.20 o 
  -5  18   4        6.50        1.50      7.09 o 
  -4  18   4      116.86      103.03      6.62 o 
  -3  18   4      359.95      355.94     10.09 o 
  -2  18   4       11.93       13.96      4.69 o 
  -1  18   4     2390.96     2339.92     26.38 o 
   0  18   4       79.11      117.30      6.43 o 
   1  18   4      413.52      399.97     10.72 o 
   2  18   4      825.87      784.01     19.75 o 
   3  18   4        7.56       11.00     10.78 o 
   4  18   4     1033.01     1002.41     33.56 o 
   5  18   4       81.11      115.29     20.74 o 
   6  18   4       16.84        3.19     26.10 o 
 -10  19   4      498.78      463.76     72.56 o 
  -9  19   4       58.42       40.71     30.41 o 
  -8  19   4       30.58       63.12     18.54 o 
  -7  19   4        8.45        8.11     15.79 o 
  -6  19   4       51.29       28.65     12.28 o 
  -5  19   4      840.18      825.41     19.90 o 
  -4  19   4      610.21      625.11     13.23 o 
  -3  19   4      589.73      598.82     12.43 o 
  -2  19   4      140.84      130.37      6.48 o 
  -1  19   4       77.61       92.39      8.08 o 
   0  19   4      171.90      191.39      8.35 o 
   1  19   4     7643.44     7376.98     82.59 o 
   2  19   4     3292.55     3275.77     53.57 o 
   3  19   4     3230.50     3026.75     51.38 o 
   4  19   4     1367.03     1286.76     41.13 o 
   5  19   4     1167.58     1063.96     37.68 o 
   6  19   4     2756.38     2653.60     75.06 o 
  -9  20   4      630.03      763.10     75.70 o 
  -8  20   4     1099.95     1001.45     35.57 o 
  -7  20   4     4815.43     4447.38     85.53 o 
  -6  20   4      283.88      281.91     16.65 o 
  -5  20   4      983.35      950.82     21.65 o 
  -4  20   4     2421.05     2279.69     33.55 o 
  -3  20   4     2753.16     2546.24     35.33 o 
  -2  20   4     4287.95     4299.23     48.44 o 
  -1  20   4      455.29      423.49     11.31 o 
   0  20   4     2645.75     2529.12     32.63 o 
   1  20   4     2288.53     2224.40     32.40 o 
   2  20   4      280.74      281.46     14.47 o 
   3  20   4      547.34      571.91     20.06 o 
   4  20   4      102.86       86.83     18.50 o 
   5  20   4       18.01       34.24     20.17 o 
   6  20   4       33.69       23.25     28.18 o 
  -9  21   4      114.44      106.96     57.45 o 
  -8  21   4       46.46       59.17     20.11 o 
  -7  21   4      457.61      436.81     23.64 o 
  -6  21   4      384.48      364.47     23.15 o 
  -5  21   4      929.52      813.67     30.43 o 
  -4  21   4      599.17      519.61     14.95 o 
  -3  21   4        1.30       -4.56      6.08 o 
  -2  21   4       64.49       66.56      6.63 o 
  -1  21   4       14.38       19.94      6.67 o 
   0  21   4      159.51      149.57      9.17 o 
   1  21   4      454.52      460.50     14.04 o 
   2  21   4     1112.66      996.20     24.39 o 
   3  21   4      485.95      511.76     19.32 o 
   4  21   4        3.22       35.32     17.57 o 
   5  21   4      878.58      819.95     34.32 o 
   6  21   4       13.67        7.73     28.20 o 
  -9  22   4       16.55       37.55     54.75 o 
  -8  22   4       56.95       69.46     29.43 o 
  -7  22   4       54.30       73.06     17.75 o 
  -6  22   4     2353.12     2160.67     48.57 o 
  -5  22   4       58.72       74.77     13.15 o 
  -4  22   4     1642.99     1515.49     26.55 o 
  -3  22   4     2424.70     2408.57     41.37 o 
  -2  22   4       93.23       90.14      7.19 o 
  -1  22   4     5818.59     5562.46     74.75 o 
   0  22   4       21.82       15.49      8.99 o 
   1  22   4       34.74       53.55      9.79 o 
   2  22   4      354.32      352.87     16.55 o 
   3  22   4      132.76      134.41     16.51 o 
   4  22   4      984.24      939.35     34.50 o 
   5  22   4       86.89       90.06     26.50 o 
   6  22   4      171.11      168.10     32.32 o 
  -9  23   4       64.53       45.78     56.85 o 
  -8  23   4      773.60      777.73    169.87 o 
  -7  23   4      142.36      155.91     19.69 o 
  -6  23   4        6.28       11.09     15.56 o 
  -5  23   4        1.41       -6.74     13.61 o 
  -4  23   4      519.49      556.96     17.08 o 
  -3  23   4      134.05      144.99     15.10 o 
  -2  23   4     1490.51     1385.12     24.47 o 
  -1  23   4       10.97        2.74      9.08 o 
   0  23   4      546.92      535.57     18.45 o 
   1  23   4     3438.73     3328.27     66.80 o 
   2  23   4      396.81      448.10     24.84 o 
   3  23   4     1228.53     1203.42     32.17 o 
   4  23   4     1368.48     1365.77     57.59 o 
   5  23   4      311.54      255.12     30.90 o 
   6  23   4      599.21      698.63     42.74 o 
  -9  24   4      197.95      175.93     62.98 o 
  -8  24   4       78.02       61.31     33.13 o 
  -7  24   4     1295.75     1225.87     38.21 o 
  -6  24   4     2763.62     2571.87     66.58 o 
  -5  24   4      709.06      729.62     26.89 o 
  -4  24   4     1121.53     1130.79     26.13 o 
  -3  24   4     5172.13     4924.07    119.91 o 
  -2  24   4     4482.59     4270.11     63.27 o 
  -1  24   4     2725.94     2663.28     43.41 o 
   0  24   4      274.86      274.60     16.00 o 
   1  24   4       47.35       27.73     14.03 o 
   2  24   4      358.78      355.40     19.19 o 
   3  24   4       15.41        0.69     16.19 o 
   4  24   4      126.97      148.02     32.37 o 
   5  24   4      119.65      117.07     31.30 o 
  -8  25   4      477.80      436.83     41.77 o 
  -7  25   4      848.98      838.52     43.94 o 
  -6  25   4       90.20       69.82     18.00 o 
  -5  25   4       30.54       46.35     15.86 o 
  -4  25   4      127.81      100.20     15.66 o 
  -3  25   4       86.81       97.57     13.76 o 
  -2  25   4      200.52      192.83     21.40 o 
  -1  25   4        0.97       11.51      9.09 o 
   0  25   4      419.16      378.28     28.98 o 
   1  25   4       91.54       82.26     15.72 o 
   2  25   4      295.83      313.07     25.09 o 
   3  25   4      128.22      142.50     20.97 o 
   4  25   4      724.63      656.37     35.22 o 
   5  25   4      518.40      561.91     46.19 o 
  -8  26   4      137.54      148.01     44.13 o 
  -7  26   4      145.43      127.43     24.86 o 
  -6  26   4     1055.34     1032.14     33.99 o 
  -5  26   4       16.31       18.97     15.84 o 
  -4  26   4     1011.90      946.01     30.47 o 
  -3  26   4      982.35      985.47     37.71 o 
  -2  26   4      150.13      109.16     18.40 o 
  -1  26   4      904.89      912.36     30.05 o 
   0  26   4      143.05      163.91     17.42 o 
   1  26   4     1148.01     1108.45     38.96 o 
   2  26   4      344.01      363.39     26.72 o 
   3  26   4      134.13      114.48     17.33 o 
   4  26   4      913.74      915.24     41.95 o 
   5  26   4        3.00       32.38     27.44 o 
  -8  27   4      753.18      838.38     53.00 o 
  -7  27   4      159.46      178.96     35.75 o 
  -6  27   4        9.36       21.59     18.73 o 
  -5  27   4      671.80      751.09     36.41 o 
  -4  27   4      438.49      448.49     22.50 o 
  -3  27   4       58.18       66.42     18.93 o 
  -2  27   4     1682.11     1616.58     46.43 o 
  -1  27   4       26.80       39.37     19.09 o 
   0  27   4       70.76       85.56     16.86 o 
   1  27   4     2890.98     2953.06     72.30 o 
   2  27   4      530.05      537.91     35.17 o 
   3  27   4      570.78      563.15     33.07 o 
   4  27   4     2012.52     2031.81     52.72 o 
   5  27   4      183.92      233.68     32.37 o 
  -8  28   4      215.00      196.17     39.31 o 
  -7  28   4     1142.56     1168.76     58.54 o 
  -6  28   4      518.84      552.04     33.21 o 
  -5  28   4       27.51       22.77     17.49 o 
  -4  28   4     2052.66     2037.65     54.85 o 
  -3  28   4     1628.44     1478.86    112.29 o 
  -2  28   4     1023.29     1001.07     36.70 o 
  -1  28   4     1457.89     1437.94     45.06 o 
   0  28   4      254.02      243.18     24.01 o 
   1  28   4      310.83      290.57     26.04 o 
   2  28   4      679.86      736.15     35.89 o 
   3  28   4      263.87      267.83     28.90 o 
   4  28   4      252.51      233.30     31.70 o 
  -7  29   4      181.34      194.86     36.46 o 
  -6  29   4        5.46       28.55     22.52 o 
  -5  29   4      142.98       97.46     19.59 o 
  -4  29   4       20.62       23.96     19.25 o 
  -3  29   4        0.01       16.04     23.26 o 
  -2  29   4      133.35      183.53     22.53 o 
  -1  29   4      138.09      120.53     22.20 o 
   0  29   4       43.69       52.48     21.04 o 
   1  29   4      582.37      561.11     32.01 o 
   2  29   4      285.51      303.67     28.61 o 
   3  29   4      100.43       83.28     32.67 o 
   4  29   4      458.17      521.46     44.36 o 
  -7  30   4       20.64       19.48     33.97 o 
  -6  30   4     1150.20     1158.95     46.09 o 
  -5  30   4      593.99      615.16     41.55 o 
  -4  30   4      874.82      903.00     38.78 o 
  -3  30   4      284.68      353.74     30.73 o 
  -2  30   4       37.64       14.66     19.63 o 
  -1  30   4     2584.95     2605.52     66.29 o 
   0  30   4        6.22       -6.84     20.55 o 
   1  30   4      159.49      151.40     26.16 o 
   2  30   4      233.35      336.29     29.47 o 
   3  30   4        3.57      -20.93     48.92 o 
   4  30   4       50.73      -34.75     33.38 o 
  -7  31   4        4.74      -12.02     36.55 o 
  -6  31   4      117.00      206.00     35.28 o 
  -5  31   4        0.30       29.18     27.96 o 
  -4  31   4      195.52      227.83     27.89 o 
  -3  31   4      363.39      369.54     32.15 o 
  -2  31   4     1277.34     1324.82     66.12 o 
  -1  31   4      266.68      368.53     30.73 o 
   0  31   4       57.83       58.20     23.85 o 
   1  31   4      542.04      622.52     43.10 o 
   2  31   4      345.79      366.20     37.24 o 
   3  31   4      303.75      359.47     39.76 o 
   4  31   4     1695.76     1910.18     76.18 o 
  -6  32   4      730.62      798.11     69.26 o 
  -5  32   4       20.98       11.21     36.05 o 
  -4  32   4     2278.32     2366.28    123.87 o 
  -3  32   4     2139.84     2260.51     73.26 o 
  -2  32   4      289.71      368.85     56.47 o 
  -1  32   4      835.00      851.19     38.80 o 
   0  32   4       81.52       69.15     25.03 o 
   1  32   4      502.51      543.16     33.87 o 
   2  32   4       22.09        4.49     31.05 o 
   3  32   4       26.79       89.04     36.53 o 
  -6  33   4       15.94       -4.19     45.93 o 
  -5  33   4      280.12      286.63     36.12 o 
  -4  33   4       94.56       37.70     43.08 o 
  -3  33   4       35.30       19.04     29.32 o 
  -2  33   4      159.27      138.03     59.39 o 
  -1  33   4      475.84      476.63     31.88 o 
   0  33   4        8.80      -24.29     23.66 o 
   1  33   4      337.39      344.95     31.96 o 
   2  33   4        0.10       51.08     32.79 o 
   3  33   4       40.59       16.89     36.90 o 
  -5  34   4      495.06      375.04     57.89 o 
  -4  34   4      256.66      210.78     51.16 o 
  -3  34   4      272.30      307.11     57.00 o 
  -2  34   4      347.08      368.08     36.86 o 
  -1  34   4      409.22      432.97     38.34 o 
   0  34   4      231.93      203.07     28.26 o 
   1  34   4      504.17      531.00     59.02 o 
   2  34   4       22.35       75.49     37.17 o 
  -5  35   4       19.51       25.73     50.56 o 
  -4  35   4       29.93       18.85     47.12 o 
  -3  35   4       95.22      171.11     70.01 o 
  -2  35   4      892.65      903.75     48.67 o 
  -1  35   4       65.81       68.81     32.52 o 
   0  35   4       59.24       51.77     27.12 o 
   1  35   4      725.95      913.47     52.10 o 
   2  35   4      257.78      309.23     41.93 o 
  -4  36   4      664.51      647.31     67.77 o 
  -3  36   4      608.64      677.98     67.77 o 
  -2  36   4       25.66       71.99     33.46 o 
  -1  36   4      390.11      406.73     39.57 o 
   0  36   4       87.32      135.08     39.19 o 
   1  36   4      161.32      155.51     36.89 o 
  -3  37   4      132.20      155.13     57.00 o 
  -2  37   4       71.63       55.53     34.59 o 
  -1  37   4       74.21       77.63     34.94 o 
   0  37   4       57.09       23.97     34.79 o 
 -11   1   5     1060.47     1029.66     49.15 o 
 -10   1   5      401.07      422.41     26.58 o 
  -9   1   5       36.20       60.81     12.07 o 
  -8   1   5      172.97      227.18      9.98 o 
  -7   1   5       27.47       39.71      6.21 o 
  -6   1   5       48.29       38.35      5.02 o 
  -5   1   5     6701.98     8246.53     80.33 o 
  -4   1   5     1944.31     2314.93     24.18 o 
  -3   1   5      320.55      316.99      5.81 o 
  -2   1   5     5707.06     5846.72     51.80 o 
  -1   1   5     1326.92     1481.45     14.96 o 
   0   1   5       70.66       66.33      3.18 o 
   1   1   5     1610.06     1513.52     16.02 o 
   2   1   5      982.41      918.31     14.23 o 
   3   1   5     6045.96     5619.69     69.24 o 
   4   1   5      970.46      940.13     52.43 o 
   5   1   5     3046.38     2808.15     89.81 o 
   6   1   5     1682.71     1560.04     66.22 o 
   7   1   5       61.76      136.43     37.52 o 
 -11   2   5      513.30      528.42     39.36 o 
 -10   2   5      370.01      436.59     26.77 o 
  -9   2   5     3652.68     3734.51     56.00 o 
  -8   2   5      162.36      191.63      9.61 o 
  -7   2   5     5986.91     6576.39     71.94 o 
  -6   2   5     5097.96     5712.19     59.71 o 
  -5   2   5    14946.79    17741.60    175.33 o 
  -4   2   5    16598.64    17455.00    161.36 o 
  -3   2   5     2045.30     2056.99     27.32 o 
  -2   2   5    29603.52    30713.95    274.38 o 
  -1   2   5     6984.76     6907.91     60.43 o 
   0   2   5      152.24      158.80      3.97 o 
   1   2   5    11265.50    11422.05    100.00 o 
   2   2   5      844.76      744.35     12.15 o 
   3   2   5       16.26       24.37      7.47 o 
   4   2   5      564.15      613.74     29.28 o 
   5   2   5      420.06      446.17     61.86 o 
   6   2   5      342.07      420.20     38.82 o 
   7   2   5     1167.24     1083.97     61.46 o 
 -11   3   5      229.32      277.79     27.29 o 
 -10   3   5      242.38      287.45     24.26 o 
  -9   3   5      662.53      687.88     23.73 o 
  -8   3   5        4.39        6.95      8.08 o 
  -7   3   5     1728.15     1927.86     24.62 o 
  -6   3   5     1764.72     1865.58     23.63 o 
  -5   3   5     3225.96     3682.23     40.89 o 
  -4   3   5       21.71       17.65      2.74 o 
  -3   3   5      992.45     1129.46     13.48 o 
  -2   3   5       21.49       10.35      1.76 o 
  -1   3   5     2592.40     2747.17     26.80 o 
   0   3   5     1440.53     1382.79     14.35 o 
   1   3   5       24.96       40.51      3.66 o 
   2   3   5       25.80       26.41      4.81 o 
   3   3   5     8331.24     7914.50     99.78 o 
   4   3   5      599.05      621.22     26.37 o 
   5   3   5     2099.38     1973.96     76.06 o 
   6   3   5     2427.27     2139.55    113.92 o 
   7   3   5       13.96       50.82     35.33 o 
 -11   4   5       24.07       24.34     28.23 o 
 -10   4   5      109.61      108.40     23.94 o 
  -9   4   5        2.14       -7.01     14.47 o 
  -8   4   5     1621.56     1680.24     26.96 o 
  -7   4   5      100.86       97.29      7.37 o 
  -6   4   5        2.79       -3.49      4.25 o 
  -5   4   5      324.46      384.81      9.27 o 
  -4   4   5     2110.44     2540.77     28.91 o 
  -3   4   5      179.95      196.28      4.36 o 
  -2   4   5      872.15      943.00      9.95 o 
  -1   4   5       36.10       26.07      2.53 o 
   0   4   5      501.79      585.52      7.60 o 
   1   4   5      114.45      113.46      4.20 o 
   2   4   5      281.39      277.16      6.88 o 
   3   4   5      221.27      251.22     20.33 o 
   4   4   5      206.91      175.10     18.29 o 
   5   4   5      453.59      573.03     26.82 o 
   6   4   5      148.72      187.22     33.74 o 
   7   4   5       69.21      127.19     37.91 o 
 -11   5   5     1212.96     1266.71     63.09 o 
 -10   5   5      303.89      357.98     31.74 o 
  -9   5   5      698.21      654.71     25.23 o 
  -8   5   5      333.01      391.90     13.87 o 
  -7   5   5      161.00      185.23      9.85 o 
  -6   5   5      455.52      504.94     13.31 o 
  -5   5   5     1626.31     1802.61     21.89 o 
  -4   5   5      315.55      304.17      5.93 o 
  -3   5   5      700.76      798.80      9.24 o 
  -2   5   5      806.22      749.16      8.67 o 
  -1   5   5      327.22      292.44      5.70 o 
   0   5   5     4334.76     4374.52     38.54 o 
   1   5   5     5569.03     5650.91     49.26 o 
   2   5   5     2149.28     2052.08     23.76 o 
   3   5   5     5660.24     5479.32     67.43 o 
   4   5   5      656.75      648.46     26.93 o 
   5   5   5     3100.78     2812.03     64.08 o 
   6   5   5     2103.90     1911.71     61.10 o 
   7   5   5      301.14      279.16     33.70 o 
 -11   6   5      293.75      384.62     65.08 o 
 -10   6   5     1352.93     1455.25     45.02 o 
  -9   6   5     4094.69     3938.49    184.08 o 
  -8   6   5      847.73      899.11     20.22 o 
  -7   6   5     7805.45     8301.86     97.66 o 
  -6   6   5     5731.90     5805.33     60.20 o 
  -5   6   5     4891.86     5260.97     54.13 o 
  -4   6   5     4923.19     4685.94     47.20 o 
  -3   6   5     3089.91     3006.93     29.19 o 
  -2   6   5     5272.22     5103.28     48.24 o 
  -1   6   5     6960.40     6850.68     68.69 o 
   0   6   5     1383.64     1386.99     13.98 o 
   1   6   5     7324.57     7564.05     64.98 o 
   2   6   5       15.35       10.82      4.15 o 
   3   6   5     1450.04     1398.93     24.15 o 
   4   6   5      782.23      796.42     30.10 o 
   5   6   5      347.97      361.71     34.33 o 
   6   6   5       70.83      245.80     60.79 o 
   7   6   5      227.69      227.11     32.52 o 
 -11   7   5      701.59      786.59     78.99 o 
 -10   7   5      133.39      149.64     31.51 o 
  -9   7   5      981.63      902.12     70.72 o 
  -8   7   5       32.51       50.51     10.43 o 
  -7   7   5      444.49      535.82     12.90 o 
  -6   7   5     1741.26     1832.24     25.02 o 
  -5   7   5     5211.00     5733.75     58.84 o 
  -4   7   5        7.62       22.88      2.57 o 
  -3   7   5        2.70        3.53      2.34 o 
  -2   7   5     1979.29     1831.25     18.97 o 
  -1   7   5      489.85      505.29      7.35 o 
   0   7   5     1797.93     1708.88     16.66 o 
   1   7   5      189.29      139.10      4.26 o 
   2   7   5       17.16       11.01      4.98 o 
   3   7   5     8698.43     8412.31     98.92 o 
   4   7   5      224.03      279.61     17.29 o 
   5   7   5     1530.47     1438.81     37.65 o 
   6   7   5     1774.84     1690.72     59.14 o 
   7   7   5       61.88       91.32     31.12 o 
 -11   8   5        0.77       55.75     33.57 o 
 -10   8   5      304.11      327.20     38.23 o 
  -9   8   5       72.23       72.37     18.23 o 
  -8   8   5      573.23      548.73     19.96 o 
  -7   8   5      279.35      326.56     11.20 o 
  -6   8   5      141.61      176.09      5.95 o 
  -5   8   5      237.72      316.36      7.28 o 
  -4   8   5      141.08      145.37      4.59 o 
  -3   8   5     3804.85     3996.98     39.70 o 
  -2   8   5      489.82      518.80      7.36 o 
  -1   8   5      435.56      408.55      6.46 o 
   0   8   5     1142.24     1144.35     12.48 o 
   1   8   5      325.95      351.42      7.46 o 
   2   8   5      456.55      522.13     10.93 o 
   3   8   5     1327.94     1278.74     40.73 o 
   4   8   5      115.19       80.64     13.91 o 
   5   8   5       65.47       71.41     17.35 o 
   6   8   5      197.81      258.89     25.63 o 
   7   8   5      578.90      572.00     54.92 o 
 -11   9   5     1075.30     1088.64     58.93 o 
 -10   9   5      272.03      295.07     28.32 o 
  -9   9   5      109.46      147.10     22.47 o 
  -8   9   5      259.15      272.09     13.81 o 
  -7   9   5      696.38      709.93     16.44 o 
  -6   9   5       41.63       40.28      5.25 o 
  -5   9   5      325.94      353.88      8.75 o 
  -4   9   5     1056.81     1119.69     15.47 o 
  -3   9   5       79.04       81.38      7.35 o 
  -2   9   5      563.63      767.64      9.12 o 
  -1   9   5     1642.86     1532.09     15.60 o 
   0   9   5     4603.93     4704.79     41.31 o 
   1   9   5     6671.39     6542.12     59.93 o 
   2   9   5     2994.05     2868.48     34.51 o 
   3   9   5     4647.02     4467.36     65.94 o 
   4   9   5     2993.40     2647.14     52.04 o 
   5   9   5     1393.67     1292.93     38.25 o 
   6   9   5      641.24      719.69     30.19 o 
   7   9   5     1573.37     1425.62     49.64 o 
 -11  10   5       15.90       39.64     57.89 o 
 -10  10   5      236.03      206.90     27.45 o 
  -9  10   5     2980.99     3034.45     75.03 o 
  -8  10   5     2114.38     2153.35     38.02 o 
  -7  10   5     6390.20     6624.63     86.67 o 
  -6  10   5     3311.37     3343.26     36.48 o 
  -5  10   5     2964.98     2984.30     33.03 o 
  -4  10   5     6385.09     5819.08     56.22 o 
  -3  10   5     4471.75     4216.69     39.03 o 
  -2  10   5    10708.89    11122.23     93.88 o 
  -1  10   5     7790.12     7943.38     69.05 o 
   0  10   5     1125.91     1466.42     14.76 o 
   1  10   5     9038.28     8881.71     82.39 o 
   2  10   5      318.38      321.92     10.23 o 
   3  10   5      317.14      264.76     14.53 o 
   4  10   5      312.38      283.84     19.82 o 
   5  10   5       62.36      110.07     17.26 o 
   6  10   5      372.79      372.55     24.74 o 
   7  10   5       19.26       50.39     26.65 o 
 -11  11   5      578.30      600.94     76.00 o 
 -10  11   5       67.82       59.83     24.04 o 
  -9  11   5      897.77      883.09     42.10 o 
  -8  11   5       15.15       43.55     12.07 o 
  -7  11   5      260.12      292.53     12.19 o 
  -6  11   5      142.64      151.34      7.43 o 
  -5  11   5     1017.52     1034.42     13.95 o 
  -4  11   5      159.13      200.97      5.00 o 
  -3  11   5      396.17      494.43      7.57 o 
  -2  11   5      977.30      843.76     10.08 o 
  -1  11   5      443.17      463.01      7.20 o 
   0  11   5      202.52      196.15      4.92 o 
   1  11   5     2399.31     2266.08     24.03 o 
   2  11   5     1270.27     1173.25     18.96 o 
   3  11   5     6109.31     5443.86     90.97 o 
   4  11   5      334.70      327.29     21.89 o 
   5  11   5     1214.27     1149.32     35.97 o 
   6  11   5      922.97      888.77     34.90 o 
   7  11   5      123.65      135.20     33.83 o 
 -11  12   5      174.18      168.15     63.13 o 
 -10  12   5      221.63      271.93     37.35 o 
  -9  12   5        2.44       16.56     20.17 o 
  -8  12   5     1476.11     1431.05     31.35 o 
  -7  12   5       10.12        7.08      8.58 o 
  -6  12   5      213.41      237.73      8.68 o 
  -5  12   5      310.02      261.70      6.50 o 
  -4  12   5      242.81      252.67      5.81 o 
  -3  12   5     1893.08     2029.76     21.25 o 
  -2  12   5       22.95       34.36      3.43 o 
  -1  12   5        4.42        1.10      3.06 o 
   0  12   5     1603.86     1582.06     16.70 o 
   1  12   5        9.73        4.02      4.21 o 
   2  12   5     2189.63     2249.42     31.51 o 
   3  12   5      348.07      358.99     33.62 o 
   4  12   5      136.57      167.16     16.76 o 
   5  12   5      436.01      416.73     23.42 o 
   6  12   5      508.05      589.28     44.91 o 
   7  12   5       63.03       28.58     34.91 o 
 -11  13   5      314.50      480.36     73.45 o 
 -10  13   5      275.82      215.42     52.51 o 
  -9  13   5      242.42      239.06     25.29 o 
  -8  13   5      537.09      495.86     26.50 o 
  -7  13   5      393.40      389.26     13.63 o 
  -6  13   5       67.52       46.58      6.47 o 
  -5  13   5      572.25      580.81     10.85 o 
  -4  13   5       29.22       35.18      3.89 o 
  -3  13   5     2906.04     2870.69     28.89 o 
  -2  13   5     1187.31     1134.98     13.54 o 
  -1  13   5     2248.87     2220.38     21.93 o 
   0  13   5      506.99      504.54     12.44 o 
   1  13   5     6152.23     6095.87     59.30 o 
   2  13   5     3330.95     3103.22     41.03 o 
   3  13   5     1198.27     1292.16     31.30 o 
   4  13   5      967.34      952.79     29.86 o 
   5  13   5     1304.48     1295.88     37.12 o 
   6  13   5      929.40      995.33     40.04 o 
   7  13   5     1192.54     1126.41     53.11 o 
 -10  14   5      738.35      686.96     73.45 o 
  -9  14   5     2866.80     2950.04    134.71 o 
  -8  14   5     2756.09     2700.96     57.63 o 
  -7  14   5     4149.86     4069.38     60.23 o 
  -6  14   5     2356.98     2237.60     27.71 o 
  -5  14   5     1100.92     1166.67     17.40 o 
  -4  14   5     3907.59     3781.31     39.77 o 
  -3  14   5     4287.02     4061.86     42.23 o 
  -2  14   5     1552.48     1482.45     16.87 o 
  -1  14   5     4729.48     4897.57     44.47 o 
   0  14   5      906.09      899.42     13.14 o 
   1  14   5     6733.99     6563.28     65.64 o 
   2  14   5      794.13      755.59     18.35 o 
   3  14   5     1307.93     1214.11     27.69 o 
   4  14   5       35.53       33.52     15.31 o 
   5  14   5        0.09       24.23     17.13 o 
   6  14   5       30.55       85.01     22.67 o 
 -10  15   5       17.32       26.03     53.71 o 
  -9  15   5      202.27      257.26     34.38 o 
  -8  15   5      192.15      254.76     19.99 o 
  -7  15   5        1.86        6.04     10.48 o 
  -6  15   5      717.98      667.86     14.95 o 
  -5  15   5      688.72      698.32     12.92 o 
  -4  15   5      267.67      305.68      7.83 o 
  -3  15   5       58.83       68.19      4.84 o 
  -2  15   5       71.07       40.57      4.19 o 
  -1  15   5      963.32     1052.67     13.26 o 
   0  15   5     1513.88     1424.83     17.94 o 
   1  15   5     3326.17     3215.01     37.20 o 
   2  15   5       47.80       39.05      9.55 o 
   3  15   5     2631.89     2488.82     44.59 o 
   4  15   5       24.73       35.64     15.61 o 
   5  15   5      551.42      536.59     28.67 o 
   6  15   5      705.45      695.65     42.18 o 
 -10  16   5       40.23       91.40     54.60 o 
  -9  16   5       21.02       31.35     29.37 o 
  -8  16   5      784.06      733.72     35.04 o 
  -7  16   5       98.43      116.55      9.52 o 
  -6  16   5      126.08      118.38      8.44 o 
  -5  16   5     3040.04     2892.09     37.15 o 
  -4  16   5      301.26      307.20      8.12 o 
  -3  16   5     1685.93     1591.83     20.02 o 
  -2  16   5      600.59      613.97     10.59 o 
  -1  16   5       11.02       14.08      4.15 o 
   0  16   5     1005.83      898.58     14.13 o 
   1  16   5      364.39      378.82      9.90 o 
   2  16   5     1638.27     1539.80     29.26 o 
   3  16   5        4.97       26.42     12.50 o 
   4  16   5      259.26      217.65     20.90 o 
   5  16   5      340.45      313.27     25.87 o 
   6  16   5       16.46       35.38     29.30 o 
 -10  17   5      308.65      251.03     62.23 o 
  -9  17   5        9.53       26.19     29.60 o 
  -8  17   5      211.85      246.08     25.37 o 
  -7  17   5        7.71       34.24     12.40 o 
  -6  17   5        3.63       -2.48      8.90 o 
  -5  17   5      272.15      296.06     14.64 o 
  -4  17   5       61.79       71.87      6.13 o 
  -3  17   5     3885.29     3740.38     39.34 o 
  -2  17   5      145.01      169.15      7.27 o 
  -1  17   5     4088.39     4150.44     42.87 o 
   0  17   5     1224.31     1305.99     27.89 o 
   1  17   5     1820.02     1795.79     28.32 o 
   2  17   5     1096.08     1033.36     25.02 o 
   3  17   5      812.35      802.63     26.45 o 
   4  17   5     2474.41     2196.55     67.13 o 
   5  17   5     1169.37     1143.38     40.66 o 
   6  17   5      654.48      745.46     43.27 o 
 -10  18   5      581.52      607.82     74.05 o 
  -9  18   5      668.89      607.66     43.00 o 
  -8  18   5     1139.75     1072.66     41.83 o 
  -7  18   5     2833.31     2617.05     66.61 o 
  -6  18   5     2619.82     2392.24     43.64 o 
  -5  18   5     1305.85     1248.06     20.44 o 
  -4  18   5     4135.83     3840.08     43.62 o 
  -3  18   5     6467.11     6328.11     66.05 o 
  -2  18   5     1823.02     1850.04     26.23 o 
  -1  18   5     2016.76     2016.15     26.24 o 
   0  18   5     1138.39     1058.49     16.75 o 
   1  18   5     1804.53     1781.43     28.79 o 
   2  18   5      406.06      391.45     16.66 o 
   3  18   5     1019.39      905.62     27.79 o 
   4  18   5        1.62        5.38     17.91 o 
   5  18   5       67.76      114.14     22.01 o 
   6  18   5       54.18       76.13     36.22 o 
 -10  19   5       42.49       38.30     57.30 o 
  -9  19   5       20.01      -25.88     49.37 o 
  -8  19   5       44.41       71.67     22.31 o 
  -7  19   5       64.87       55.26     23.36 o 
  -6  19   5      200.72      217.29     13.59 o 
  -5  19   5     3431.96     3075.14     54.97 o 
  -4  19   5       48.25       53.67      6.39 o 
  -3  19   5       20.28       12.06      6.01 o 
  -2  19   5       16.63       30.57      5.58 o 
  -1  19   5       11.07        3.34      4.29 o 
   0  19   5      108.65      109.58      7.32 o 
   1  19   5      388.66      377.00     14.08 o 
   2  19   5       83.08       67.59     14.47 o 
   3  19   5      818.40      794.31     28.80 o 
   4  19   5       82.01       80.06     19.87 o 
   5  19   5      555.65      523.86     30.64 o 
   6  19   5      429.71      474.66     41.25 o 
 -10  20   5      479.30      531.67     72.70 o 
  -9  20   5        8.84      -72.26     48.17 o 
  -8  20   5      386.70      433.02     30.15 o 
  -7  20   5       41.71       18.79     19.22 o 
  -6  20   5       52.03       49.52     14.69 o 
  -5  20   5     1628.53     1613.26     29.42 o 
  -4  20   5       58.76       65.43      9.65 o 
  -3  20   5      958.28      871.45     17.11 o 
  -2  20   5      174.11      226.65      8.68 o 
  -1  20   5        4.51        5.47      6.13 o 
   0  20   5     3366.52     3293.10     42.98 o 
   1  20   5       11.53        5.33     11.77 o 
   2  20   5      238.92      254.25     16.83 o 
   3  20   5       10.58       24.38     14.64 o 
   4  20   5        0.81        1.87     22.74 o 
   5  20   5      330.92      318.41     32.56 o 
   6  20   5       95.55      105.45     33.20 o 
  -9  21   5        5.03       94.10     54.45 o 
  -8  21   5      231.70      312.00     37.96 o 
  -7  21   5     1118.71     1111.73     40.69 o 
  -6  21   5      159.24      134.93     16.84 o 
  -5  21   5       23.45       21.21     10.79 o 
  -4  21   5        2.48       10.55      8.77 o 
  -3  21   5     1017.74     1051.84     18.40 o 
  -2  21   5       77.22       81.78      7.31 o 
  -1  21   5     9975.38     9774.32    131.24 o 
   0  21   5     1337.39     1342.53     28.48 o 
   1  21   5     1147.50     1141.22     26.58 o 
   2  21   5     2260.34     2201.34     41.22 o 
   3  21   5      742.70      783.74     30.66 o 
   4  21   5     1716.00     1776.15     48.45 o 
   5  21   5     1409.10     1373.94     52.56 o 
  -9  22   5      775.82      770.44     83.92 o 
  -8  22   5      387.97      411.63     30.79 o 
  -7  22   5      556.31      548.30     31.26 o 
  -6  22   5     1654.06     1446.09     45.07 o 
  -5  22   5     2164.18     2046.68     37.80 o 
  -4  22   5     1150.03     1141.72     23.78 o 
  -3  22   5     1992.05     1991.65     31.65 o 
  -2  22   5     3822.49     3670.86     48.66 o 
  -1  22   5      908.27     1001.55     27.51 o 
   0  22   5      715.67      769.39     21.46 o 
   1  22   5     2289.84     2246.41     44.32 o 
   2  22   5      911.03      859.89     27.13 o 
   3  22   5      515.58      509.28     39.51 o 
   4  22   5       37.60       34.57     20.26 o 
   5  22   5       16.08       16.17     27.65 o 
  -9  23   5      169.05      187.79     38.61 o 
  -8  23   5      371.58      377.10     30.85 o 
  -7  23   5        1.53       14.39     19.84 o 
  -6  23   5      180.55      210.35     43.52 o 
  -5  23   5      414.58      399.23     18.80 o 
  -4  23   5      456.51      414.16     17.22 o 
  -3  23   5      442.84      438.80     13.96 o 
  -2  23   5        1.05        0.62      8.31 o 
  -1  23   5      252.96      267.49     12.68 o 
   0  23   5       34.25       23.83     13.42 o 
   1  23   5     1322.65     1264.85     38.02 o 
   2  23   5        5.36       31.29     11.40 o 
   3  23   5       62.40       76.84     19.26 o 
   4  23   5      170.47      185.61     28.03 o 
   5  23   5      113.02      111.13     31.28 o 
  -9  24   5       55.08       10.48     37.32 o 
  -8  24   5      634.03      722.48     62.53 o 
  -7  24   5       91.58       86.55     22.95 o 
  -6  24   5     1029.09      991.39     38.51 o 
  -5  24   5     2502.07     2440.78     64.86 o 
  -4  24   5     1192.57     1115.18     41.27 o 
  -3  24   5      589.33      577.33     17.69 o 
  -2  24   5      485.07      434.98     18.42 o 
  -1  24   5        8.54        4.08      9.96 o 
   0  24   5      524.04      568.78     23.94 o 
   1  24   5      202.28      214.37     22.04 o 
   2  24   5      351.42      378.64     23.19 o 
   3  24   5       23.67       36.55     19.04 o 
   4  24   5       12.17      -22.23     24.45 o 
   5  24   5      370.24      392.40     36.26 o 
  -9  25   5       64.06      132.71     38.93 o 
  -8  25   5       78.43      102.65     34.10 o 
  -7  25   5     1039.43      976.88     41.41 o 
  -6  25   5      180.77      236.15     24.53 o 
  -5  25   5      317.45      300.29     23.77 o 
  -4  25   5       74.35       73.28     12.41 o 
  -3  25   5      704.11      741.95     21.15 o 
  -2  25   5      206.76      174.10     15.02 o 
  -1  25   5     2237.51     2140.70     40.83 o 
   0  25   5      739.34      750.30     28.17 o 
   1  25   5      369.29      439.30     26.72 o 
   2  25   5     2023.07     2129.90     58.81 o 
   3  25   5      703.39      737.53     28.02 o 
   4  25   5      603.78      633.56     39.03 o 
   5  25   5     1759.27     1759.82     61.02 o 
  -8  26   5     3077.64     2922.84     96.34 o 
  -7  26   5      281.48      302.87     31.43 o 
  -6  26   5      401.47      393.53     27.98 o 
  -5  26   5     2360.91     2295.68     61.24 o 
  -4  26   5      269.95      270.25     17.11 o 
  -3  26   5      816.08      844.25     28.18 o 
  -2  26   5       43.61       58.09     18.28 o 
  -1  26   5       47.24       52.49     15.87 o 
   0  26   5      734.72      744.88     28.93 o 
   1  26   5      737.37      669.06     33.28 o 
   2  26   5     1010.48      896.69     38.79 o 
   3  26   5      169.21      175.75     19.96 o 
   4  26   5       79.41      117.40     28.47 o 
  -8  27   5       33.72       72.48     35.18 o 
  -7  27   5      187.17      187.19     26.95 o 
  -6  27   5      595.17      616.21     32.98 o 
  -5  27   5      722.09      715.17     33.95 o 
  -4  27   5        2.30       -8.11     17.46 o 
  -3  27   5      416.15      397.26     41.98 o 
  -2  27   5      227.86      214.56     29.87 o 
  -1  27   5       97.89       98.03     19.98 o 
   0  27   5       16.23        2.06     15.70 o 
   1  27   5        1.65       27.44     21.24 o 
   2  27   5      199.22      199.77     27.49 o 
   3  27   5      109.41       49.07     31.66 o 
   4  27   5        2.30       -5.43     26.47 o 
  -8  28   5      211.66      277.76     40.38 o 
  -7  28   5      287.78      289.22     73.15 o 
  -6  28   5        8.13       22.74     30.08 o 
  -5  28   5     1739.51     1658.70     50.52 o 
  -4  28   5       70.50       39.91     23.11 o 
  -3  28   5      470.38      506.32     27.63 o 
  -2  28   5     1752.33     1564.24     46.60 o 
  -1  28   5      709.64      751.73     44.89 o 
   0  28   5      663.35      639.76     32.28 o 
   1  28   5        5.52        2.34     21.85 o 
   2  28   5       11.54       37.82     23.53 o 
   3  28   5        3.41      -21.38     30.49 o 
   4  28   5       90.98       50.72     37.68 o 
  -8  29   5       23.27      -39.65     34.73 o 
  -7  29   5      852.74      859.81     51.09 o 
  -6  29   5      163.67      146.97     25.69 o 
  -5  29   5      524.89      632.52     33.11 o 
  -4  29   5       36.95       67.49     23.83 o 
  -3  29   5      383.45      374.75     25.36 o 
  -2  29   5       71.29       85.96     21.29 o 
  -1  29   5     1756.10     1750.04     51.47 o 
   0  29   5     1066.29     1126.46     54.16 o 
   1  29   5      748.06      758.22     36.97 o 
   2  29   5     3150.09     3404.76     99.42 o 
   3  29   5      805.06      863.54     50.50 o 
   4  29   5      570.47      591.51     73.00 o 
  -7  30   5      208.48      265.72     38.87 o 
  -6  30   5      228.19      239.40     27.83 o 
  -5  30   5     1095.01     1217.03     54.95 o 
  -4  30   5       35.64        7.93     37.25 o 
  -3  30   5      927.94      954.44     68.07 o 
  -2  30   5     1126.47     1135.04     41.35 o 
  -1  30   5      165.95      189.86     23.70 o 
   0  30   5      606.69      629.97     33.10 o 
   1  30   5      890.63      824.05     39.43 o 
   2  30   5       19.49        9.04     31.77 o 
   3  30   5      250.71      300.83     57.07 o 
  -7  31   5      188.40      208.47     39.49 o 
  -6  31   5       63.33       34.56     47.72 o 
  -5  31   5       80.79      120.76     47.27 o 
  -4  31   5       66.37      131.35     42.04 o 
  -3  31   5      138.37      239.06     45.48 o 
  -2  31   5      783.03      704.93     34.49 o 
  -1  31   5     1372.30     1425.62     47.03 o 
   0  31   5       17.10       40.29     23.77 o 
   1  31   5       14.50       31.49     24.79 o 
   2  31   5      105.84       90.64     34.20 o 
   3  31   5      228.75      276.72     65.52 o 
  -6  32   5      197.68      239.51     52.06 o 
  -5  32   5      812.53      809.32     47.68 o 
  -4  32   5        7.88       14.06     40.24 o 
  -3  32   5      887.35     1049.13     73.75 o 
  -2  32   5      106.75       73.78     23.60 o 
  -1  32   5       64.86       78.59     24.18 o 
   0  32   5     1322.15     1496.55     51.37 o 
   1  32   5      127.50      146.92     33.86 o 
   2  32   5       52.78       31.53     34.33 o 
  -6  33   5      126.76       77.79     47.12 o 
  -5  33   5       38.67        5.24     44.73 o 
  -4  33   5      255.24      180.57     48.02 o 
  -3  33   5      245.41      290.07     51.61 o 
  -2  33   5       71.81       51.54     29.77 o 
  -1  33   5      567.31      755.27     38.11 o 
   0  33   5      516.24      608.89     35.60 o 
   1  33   5       41.54       61.29     32.11 o 
   2  33   5     1146.22     1174.24     59.98 o 
  -6  34   5      134.54       88.56     50.71 o 
  -5  34   5     1061.08     1106.88     81.23 o 
  -4  34   5      452.39      513.12     58.49 o 
  -3  34   5      283.81      327.47     53.11 o 
  -2  34   5      403.22      426.51     56.40 o 
  -1  34   5       45.93       72.29     41.33 o 
   0  34   5      186.04      181.43     35.00 o 
   1  34   5      261.14      287.97     40.77 o 
  -5  35   5      320.12      271.22     53.86 o 
  -4  35   5        1.37        7.33     44.88 o 
  -3  35   5       69.89       50.41     48.02 o 
  -2  35   5      160.15      138.98     49.37 o 
  -1  35   5        4.57       14.27     26.32 o 
   0  35   5       10.83       -0.99     79.21 o 
   1  35   5       18.57      -11.48     34.55 o 
  -4  36   5      359.10      347.67     58.49 o 
  -3  36   5      527.77      514.77     62.98 o 
  -2  36   5     1356.49     1603.55    100.53 o 
  -1  36   5      256.97      194.63     53.71 o 
   0  36   5      107.47       87.39     35.77 o 
  -3  37   5      178.49      207.64     56.25 o 
  -2  37   5       58.91      165.61     54.90 o 
  -1  37   5      194.11      235.47     55.50 o 
 -11   0   6     1133.73     1105.72     58.37 o 
 -10   0   6     1231.52     1304.22     47.95 o 
  -9   0   6     1456.48     1708.11     40.27 o 
  -8   0   6     9181.42     9730.77    147.84 o 
  -7   0   6       71.58       81.24      8.84 o 
  -6   0   6    10755.78    11695.49    172.49 o 
  -5   0   6     1226.12     1227.25     22.39 o 
  -4   0   6     8065.09     8479.48    109.72 o 
  -3   0   6     1860.99     1644.47     24.44 o 
  -2   0   6     8817.44     9138.19    106.61 o 
  -1   0   6    12601.17    13061.10    159.33 o 
   0   0   6     4264.52     4276.72     62.70 o 
   1   0   6     2092.54     2286.97     32.71 o 
   2   0   6     8580.40     8400.59    130.43 o 
   3   0   6      323.24      303.83     26.69 o 
   4   0   6       75.28       58.94     34.71 o 
   5   0   6      291.47      268.08     44.88 o 
   6   0   6      174.03      284.84     56.10 o 
   7   0   6      103.64      122.52     58.49 o 
 -11   1   6      142.03       92.77     29.99 o 
 -10   1   6     1124.16     1100.25     31.54 o 
  -9   1   6      539.68      569.73     18.65 o 
  -8   1   6     3037.93     2983.03     37.06 o 
  -7   1   6      545.19      514.00     10.90 o 
  -6   1   6       92.19      109.01      6.65 o 
  -5   1   6       57.71       92.69      4.76 o 
  -4   1   6     4613.00     4785.61     43.34 o 
  -3   1   6      189.78      187.23      3.76 o 
  -2   1   6      762.43      668.83      7.93 o 
  -1   1   6    10607.46    10802.50     93.78 o 
   0   1   6     5033.37     5400.53     47.35 o 
   1   1   6     6259.68     6017.78     54.49 o 
   2   1   6     2970.86     2914.38     46.54 o 
   3   1   6      160.82      212.66     16.71 o 
   4   1   6     3431.83     2867.41     89.28 o 
   5   1   6       21.61       10.92     30.52 o 
   6   1   6      714.59      638.30     48.66 o 
   7   1   6      796.72      894.92     61.71 o 
 -11   2   6       37.85        4.96     33.08 o 
 -10   2   6        1.53       27.14     15.81 o 
  -9   2   6      223.35      214.53     15.18 o 
  -8   2   6        7.31        8.76      7.45 o 
  -7   2   6       30.44       23.92      5.73 o 
  -6   2   6       35.58       47.94      5.08 o 
  -5   2   6     6127.73     7049.32     71.76 o 
  -4   2   6      577.04      673.82     12.86 o 
  -3   2   6     2070.33     2427.24     22.78 o 
  -2   2   6      694.84      863.55      9.93 o 
  -1   2   6     2484.17     2793.55     24.71 o 
   0   2   6      145.17      141.04      4.83 o 
   1   2   6      431.58      470.04     11.74 o 
   2   2   6      310.75      296.94     11.28 o 
   3   2   6       55.96       61.86     17.97 o 
   4   2   6       25.78       57.62     23.14 o 
   5   2   6        5.89       -8.50     37.77 o 
   6   2   6        0.30        9.55     30.58 o 
   7   2   6      106.11      149.84     44.88 o 
 -11   3   6       65.11       69.25     26.75 o 
 -10   3   6      829.07      802.70     30.10 o 
  -9   3   6       60.95       60.16     14.17 o 
  -8   3   6        2.45       11.81      6.78 o 
  -7   3   6       18.71       20.02      6.09 o 
  -6   3   6      344.04      365.38     10.42 o 
  -5   3   6       97.86      133.10      7.57 o 
  -4   3   6     2926.95     3089.13     34.05 o 
  -3   3   6      692.43      739.94      8.83 o 
  -2   3   6      273.08      220.30      4.23 o 
  -1   3   6     4253.65     4308.07     37.72 o 
   0   3   6     2976.84     2932.08     26.95 o 
   1   3   6     5744.99     5668.31     54.72 o 
   2   3   6     2682.78     2673.71     35.04 o 
   3   3   6      478.61      559.85     47.16 o 
   4   3   6     2811.79     2639.39     69.37 o 
   5   3   6     1063.82      921.50     52.66 o 
   6   3   6     1158.93     1052.78     58.18 o 
   7   3   6      314.85      341.74     47.09 o 
 -11   4   6     1038.28     1052.46     48.06 o 
 -10   4   6      791.97      834.03     30.91 o 
  -9   4   6     1584.65     1701.02     36.89 o 
  -8   4   6    10107.78    10146.19    125.09 o 
  -7   4   6     1298.25     1458.11     20.81 o 
  -6   4   6    12768.04    13411.19    137.55 o 
  -5   4   6     1240.05     1198.26     17.12 o 
  -4   4   6    13315.73    14309.00    162.24 o 
  -3   4   6    14972.59    15434.85    147.25 o 
  -2   4   6       82.50       62.70      2.69 o 
  -1   4   6     1000.39      928.82     10.35 o 
   0   4   6     5338.39     5505.55     48.01 o 
   1   4   6       12.04       11.35      4.39 o 
   2   4   6     1802.36     1659.76     25.55 o 
   3   4   6      175.37      225.94     20.68 o 
   4   4   6      238.18      299.23     24.11 o 
   5   4   6       24.65       41.38     27.99 o 
   6   4   6      223.20      251.28     39.30 o 
 -11   5   6       42.95       49.63     34.95 o 
 -10   5   6      712.98      759.50     29.17 o 
  -9   5   6      204.22      249.63     17.45 o 
  -8   5   6     2525.29     2500.40     37.36 o 
  -7   5   6      173.61      210.06      9.70 o 
  -6   5   6      203.05      230.24      6.72 o 
  -5   5   6     1726.19     2050.86     33.69 o 
  -4   5   6     1868.46     1946.07     26.79 o 
  -3   5   6     5198.89     5771.99     54.64 o 
  -2   5   6       56.55       33.11      2.50 o 
  -1   5   6     1401.26     1383.91     14.93 o 
   0   5   6     2052.06     2208.20     20.48 o 
   1   5   6    10043.20    10380.74     90.77 o 
   2   5   6     3206.56     3063.93     38.49 o 
   3   5   6       26.08       25.28     16.59 o 
   4   5   6     3213.81     2870.73     73.87 o 
   5   5   6       17.18        7.36     27.86 o 
   6   5   6      650.89      604.73     38.51 o 
 -11   6   6        1.58      -49.22     42.49 o 
 -10   6   6     1040.93     1053.98     54.73 o 
  -9   6   6       25.03       14.36      9.59 o 
  -8   6   6     1773.59     1676.70     28.49 o 
  -7   6   6      658.06      693.19     14.90 o 
  -6   6   6      108.22      122.15      6.77 o 
  -5   6   6     3489.32     3682.53     41.03 o 
  -4   6   6       24.94       31.29      2.80 o 
  -3   6   6       21.02       17.71      2.60 o 
  -2   6   6     2191.55     2232.54     21.93 o 
  -1   6   6      663.21      809.55     13.83 o 
   0   6   6       56.02       80.97      3.79 o 
   1   6   6      868.24      873.86     13.09 o 
   2   6   6       57.95       35.10      7.14 o 
   3   6   6       14.76      -11.21     12.71 o 
   4   6   6       56.54      100.72     24.36 o 
   5   6   6        9.49       23.93     21.56 o 
   6   6   6        5.01       23.43     26.80 o 
 -11   7   6        9.90       45.18     53.41 o 
 -10   7   6      393.91      436.98     37.98 o 
  -9   7   6       35.65       42.86     15.48 o 
  -8   7   6        2.01       23.47      7.97 o 
  -7   7   6        0.51       -4.01      4.24 o 
  -6   7   6       27.35       34.88      4.70 o 
  -5   7   6       10.30       12.95      3.32 o 
  -4   7   6      638.95      577.37      8.25 o 
  -3   7   6      760.11      703.55      8.63 o 
  -2   7   6     4125.15     4124.10     40.05 o 
  -1   7   6     5486.81     5671.77     49.11 o 
   0   7   6     2331.34     2347.62     22.41 o 
   1   7   6     1064.33     1060.49     15.40 o 
   2   7   6      740.59      710.94     14.46 o 
   3   7   6     2751.75     2612.91     56.51 o 
   4   7   6     2278.12     2066.43     49.98 o 
   5   7   6     1202.82     1097.34     37.96 o 
   6   7   6      848.46      835.08     43.56 o 
 -11   8   6     1156.12     1025.35     85.57 o 
 -10   8   6      302.92      342.78     44.51 o 
  -9   8   6     1087.44     1142.00     37.20 o 
  -8   8   6     6032.47     6226.20     76.20 o 
  -7   8   6      403.43      422.81     10.41 o 
  -6   8   6     6046.43     6334.07     65.40 o 
  -5   8   6     7198.28     7432.15     71.25 o 
  -4   8   6     4884.95     4874.09     47.98 o 
  -3   8   6    13358.55    13905.99    124.74 o 
  -2   8   6     2775.20     2826.44     30.35 o 
  -1   8   6     3969.64     3970.44     35.35 o 
   0   8   6     3180.01     3256.70     30.75 o 
   1   8   6      154.14      170.51      6.02 o 
   2   8   6     2556.30     2385.64     31.83 o 
   3   8   6       23.98       50.47     14.56 o 
   4   8   6        5.31       56.55     16.66 o 
   5   8   6      111.61      129.03     22.98 o 
   6   8   6      369.13      346.97     33.47 o 
 -11   9   6       29.77       42.93     54.60 o 
 -10   9   6        4.53        3.19     28.93 o 
  -9   9   6      772.60      786.24     36.48 o 
  -8   9   6     2840.59     2782.16     42.98 o 
  -7   9   6       36.01       37.16      6.91 o 
  -6   9   6       71.60       90.40      6.02 o 
  -5   9   6     1131.56     1076.52     20.56 o 
  -4   9   6     2061.81     2031.58     20.92 o 
  -3   9   6      139.65      143.94      7.09 o 
  -2   9   6      163.16      148.69      4.57 o 
  -1   9   6     5287.96     5647.38     49.10 o 
   0   9   6      586.14      576.35      8.79 o 
   1   9   6     2452.75     2293.28     27.65 o 
   2   9   6      294.87      324.51     10.30 o 
   3   9   6      281.54      303.32     19.78 o 
   4   9   6     2249.38     2038.87     50.06 o 
   5   9   6       21.90       39.72     19.55 o 
   6   9   6      466.94      534.32     68.50 o 
 -11  10   6      155.01      108.61     58.34 o 
 -10  10   6       63.86       52.39     31.58 o 
  -9  10   6      408.31      403.89     33.57 o 
  -8  10   6       53.10       73.48     18.65 o 
  -7  10   6      911.64      894.48     17.20 o 
  -6  10   6       51.41       69.47      5.72 o 
  -5  10   6     3301.54     3294.58     34.59 o 
  -4  10   6     1647.63     1640.02     18.30 o 
  -3  10   6      315.04      346.77      7.26 o 
  -2  10   6      924.71      889.28     10.58 o 
  -1  10   6       60.45       61.35      3.87 o 
   0  10   6       36.41       42.19      4.08 o 
   1  10   6     1359.48     1452.63     21.46 o 
   2  10   6     1389.21     1324.32     21.12 o 
   3  10   6      112.13       95.84     15.68 o 
   4  10   6      165.07      147.10     25.95 o 
   5  10   6        4.53        6.13     18.99 o 
   6  10   6      125.24      174.05     30.53 o 
 -11  11   6       39.89       55.80     56.70 o 
 -10  11   6      130.62      147.54     46.00 o 
  -9  11   6     1060.40     1052.19     57.60 o 
  -8  11   6       69.34       73.23     22.51 o 
  -7  11   6        0.45        5.82      8.23 o 
  -6  11   6      257.21      262.48      8.54 o 
  -5  11   6       68.03       80.36      4.65 o 
  -4  11   6      145.73      170.04      4.96 o 
  -3  11   6     2946.66     2941.86     27.65 o 
  -2  11   6     2865.12     2961.33     27.17 o 
  -1  11   6     6655.15     6733.24     59.94 o 
   0  11   6     5212.24     5146.90     52.14 o 
   1  11   6      159.62      179.52     13.03 o 
   2  11   6     1544.37     1534.48     25.82 o 
   3  11   6     2633.75     2556.14     50.33 o 
   4  11   6     1883.46     1757.83     41.88 o 
   5  11   6     1327.76     1327.22     42.49 o 
   6  11   6      510.04      589.08     40.28 o 
 -11  12   6     1164.30     1171.06     94.25 o 
 -10  12   6      348.22      359.13     39.82 o 
  -9  12   6      929.36      898.94     47.55 o 
  -8  12   6     2671.47     2581.83     65.54 o 
  -7  12   6     1571.51     1536.98     27.53 o 
  -6  12   6     6874.91     6536.98     70.87 o 
  -5  12   6    10265.14    10362.90    102.15 o 
  -4  12   6     7623.56     7768.72     72.47 o 
  -3  12   6     5337.46     5106.94     47.47 o 
  -2  12   6     1685.86     1439.24     15.01 o 
  -1  12   6     5588.32     5687.40     52.56 o 
   0  12   6      152.55      158.04      7.48 o 
   1  12   6       29.65       29.01      6.74 o 
   2  12   6      611.23      641.09     18.18 o 
   3  12   6        0.71       28.28     17.03 o 
   4  12   6       10.92       20.29     19.76 o 
   5  12   6      126.70      143.26     35.26 o 
   6  12   6      134.14      200.05     31.12 o 
 -11  13   6        4.28       17.05     57.45 o 
 -10  13   6      540.20      551.72     49.37 o 
  -9  13   6      267.20      321.83     75.70 o 
  -8  13   6      243.30      299.32     20.25 o 
  -7  13   6      264.15      340.32     18.11 o 
  -6  13   6        1.11        2.83      5.29 o 
  -5  13   6      705.98      729.88     11.75 o 
  -4  13   6     2449.68     2390.21     25.76 o 
  -3  13   6     1165.49     1364.51     15.71 o 
  -2  13   6      322.28      329.57      6.69 o 
  -1  13   6     7775.85     7895.49     73.23 o 
   0  13   6       43.16       38.23      5.36 o 
   1  13   6      867.37      814.60     17.28 o 
   2  13   6       48.15       48.49      9.59 o 
   3  13   6       97.59       94.84     15.04 o 
   4  13   6     1202.62     1167.31     68.70 o 
   5  13   6       63.22       72.09     19.59 o 
   6  13   6      138.07      179.29     78.69 o 
 -11  14   6        7.53       20.64     57.30 o 
 -10  14   6      640.32      587.62     64.18 o 
  -9  14   6       13.74       28.35     27.35 o 
  -8  14   6       45.85       54.63     18.61 o 
  -7  14   6     1191.33     1141.68     34.64 o 
  -6  14   6      598.80      557.18     12.76 o 
  -5  14   6      369.92      369.16      9.41 o 
  -4  14   6       88.59       86.75      5.04 o 
  -3  14   6      705.73      762.23     10.36 o 
  -2  14   6     2862.47     2802.10     27.69 o 
  -1  14   6        1.65        6.56      4.23 o 
   0  14   6     1234.77     1151.64     16.54 o 
   1  14   6       74.40       68.31      8.73 o 
   2  14   6       13.31       14.14     10.52 o 
   3  14   6      537.75      594.31     23.43 o 
   4  14   6      314.22      346.44     21.33 o 
   5  14   6       65.15       93.05     22.19 o 
   6  14   6      248.54      229.80     53.56 o 
 -11  15   6       14.45      -18.10     55.05 o 
 -10  15   6      292.50      290.67     59.54 o 
  -9  15   6      465.26      483.31     39.79 o 
  -8  15   6        0.95      -11.04     23.44 o 
  -7  15   6      178.92      187.05     12.16 o 
  -6  15   6      157.10      153.55      8.76 o 
  -5  15   6     1008.33     1044.59     18.37 o 
  -4  15   6       65.04       58.80      5.46 o 
  -3  15   6       71.96       58.24      4.22 o 
  -2  15   6     1623.58     1613.75     19.64 o 
  -1  15   6      372.02      326.92      7.66 o 
   0  15   6     8006.16     7686.67     82.62 o 
   1  15   6     1246.27     1268.53     24.14 o 
   2  15   6     3252.02     3102.22     57.34 o 
   3  15   6     3313.13     3087.22     59.04 o 
   4  15   6     1902.79     1768.47     42.62 o 
   5  15   6     2806.89     2715.39     65.93 o 
   6  15   6      805.08      793.81     53.63 o 
 -10  16   6      783.56      771.03     76.00 o 
  -9  16   6     1379.22     1175.98     55.48 o 
  -8  16   6     2711.30     2614.88     67.67 o 
  -7  16   6       63.17       81.52     15.50 o 
  -6  16   6     1240.81     1200.69     24.36 o 
  -5  16   6     8157.62     7930.68     93.33 o 
  -4  16   6     1901.93     1805.10     24.59 o 
  -3  16   6     2108.18     2015.11     23.58 o 
  -2  16   6     1142.17     1057.78     14.83 o 
  -1  16   6      814.06      790.88     12.50 o 
   0  16   6     4586.34     4450.22     52.56 o 
   1  16   6      587.06      593.79     17.71 o 
   2  16   6      216.39      230.19     15.63 o 
   3  16   6       95.71      140.32     16.91 o 
   4  16   6      406.94      410.06     26.00 o 
   5  16   6       39.80      107.35     23.89 o 
   6  16   6       66.59       51.19     57.00 o 
 -10  17   6      193.45      151.24     58.49 o 
  -9  17   6      110.91      160.73     32.31 o 
  -8  17   6      147.03      148.45     22.74 o 
  -7  17   6      391.87      397.77     20.98 o 
  -6  17   6      238.65      201.33     15.05 o 
  -5  17   6      806.44      778.29     15.64 o 
  -4  17   6      297.25      290.77      9.14 o 
  -3  17   6       20.20       15.82      5.47 o 
  -2  17   6      621.67      603.98     11.64 o 
  -1  17   6      519.52      528.59     11.12 o 
   0  17   6      275.69      288.15      9.20 o 
   1  17   6      922.01      893.11     23.21 o 
   2  17   6      109.49      122.36     14.20 o 
   3  17   6      606.56      600.54     27.61 o 
   4  17   6     1012.20      919.54     35.50 o 
   5  17   6       51.27       63.12     29.27 o 
 -10  18   6       94.46       -2.24     47.87 o 
  -9  18   6      359.49      388.29     30.99 o 
  -8  18   6       36.33       53.35     21.27 o 
  -7  18   6     1579.74     1431.55     38.69 o 
  -6  18   6      174.41      165.40     19.80 o 
  -5  18   6      241.55      221.15     11.20 o 
  -4  18   6     1986.90     1960.69     26.75 o 
  -3  18   6       61.58       88.82      6.48 o 
  -2  18   6     3542.42     3513.20     38.94 o 
  -1  18   6       81.56       69.98      7.34 o 
   0  18   6      159.99      154.18     11.30 o 
   1  18   6      264.93      279.27     14.19 o 
   2  18   6      764.80      720.64     24.68 o 
   3  18   6      193.42      221.73     22.25 o 
   4  18   6       39.14       70.80     21.18 o 
   5  18   6      509.77      517.33     37.76 o 
 -10  19   6      481.80      544.84     72.85 o 
  -9  19   6      801.33      844.38     49.12 o 
  -8  19   6      394.35      425.53     36.33 o 
  -7  19   6      250.82      276.01     23.95 o 
  -6  19   6      370.40      357.90     32.93 o 
  -5  19   6     1226.64     1229.63     25.25 o 
  -4  19   6       94.88      100.46      8.38 o 
  -3  19   6     3388.96     3143.77     50.22 o 
  -2  19   6     1019.93      990.87     15.90 o 
  -1  19   6     1150.51     1098.28     21.25 o 
   0  19   6     7761.40     7632.70     93.32 o 
   1  19   6      203.28      252.13     13.15 o 
   2  19   6     2747.43     2628.60     58.24 o 
   3  19   6      996.25      991.51     35.41 o 
   4  19   6     1045.31     1038.62     39.02 o 
   5  19   6      543.00      541.50     74.18 o 
 -10  20   6      724.75      806.63     81.98 o 
  -9  20   6      706.05      658.72     84.30 o 
  -8  20   6      761.30      780.79     36.72 o 
  -7  20   6     1246.89     1115.24     39.87 o 
  -6  20   6     2269.44     2013.10     47.04 o 
  -5  20   6     2496.85     2508.79     44.56 o 
  -4  20   6     3128.66     3166.95     46.35 o 
  -3  20   6      752.51      675.00     13.80 o 
  -2  20   6     4293.08     3946.47     47.01 o 
  -1  20   6      451.78      406.03     14.00 o 
   0  20   6       57.28       71.73      9.31 o 
   1  20   6      388.65      381.87     26.60 o 
   2  20   6      329.33      348.13     25.00 o 
   3  20   6      244.02      240.65     22.75 o 
   4  20   6        7.86       37.20     21.59 o 
   5  20   6       73.77       57.97     29.07 o 
 -10  21   6     1241.54     1125.13     94.85 o 
  -9  21   6       15.85       12.95     56.85 o 
  -8  21   6      329.76      352.03     41.50 o 
  -7  21   6      722.32      686.52     32.84 o 
  -6  21   6      182.19      112.06     16.68 o 
  -5  21   6      461.22      461.02     21.00 o 
  -4  21   6      882.83      737.86     21.26 o 
  -3  21   6      134.23       83.08      9.57 o 
  -2  21   6      468.66      467.93     16.94 o 
  -1  21   6     4550.40     4366.16     63.70 o 
   0  21   6      932.23      927.27     30.96 o 
   1  21   6      124.90      145.90     20.28 o 
   2  21   6      263.58      294.59     24.31 o 
   3  21   6       18.27       16.23     18.67 o 
   4  21   6      543.37      547.61     35.73 o 
   5  21   6      188.15      194.84     39.56 o 
  -9  22   6       73.99      116.38     34.86 o 
  -8  22   6      261.50      266.98     27.21 o 
  -7  22   6     1018.61      916.01     48.45 o 
  -6  22   6       10.97        5.80     15.15 o 
  -5  22   6      662.49      642.64     29.33 o 
  -4  22   6      747.23      771.24     20.01 o 
  -3  22   6      462.60      421.12     15.22 o 
  -2  22   6     1535.31     1458.55     27.65 o 
  -1  22   6      284.60      266.84     12.94 o 
   0  22   6     1628.97     1592.69     39.88 o 
   1  22   6      360.61      345.07     20.89 o 
   2  22   6      147.59      161.63     23.21 o 
   3  22   6      271.06      268.93     24.07 o 
   4  22   6       90.81       75.50     43.29 o 
   5  22   6       12.87        8.23     34.38 o 
  -9  23   6      113.55       93.19     35.24 o 
  -8  23   6      395.93      368.93     30.53 o 
  -7  23   6      103.59       84.87     21.66 o 
  -6  23   6       58.26       36.11     18.77 o 
  -5  23   6     1094.26      954.71     35.58 o 
  -4  23   6       33.61        7.62     10.27 o 
  -3  23   6      252.47      331.52     14.97 o 
  -2  23   6       89.03      132.46     11.33 o 
  -1  23   6       58.65       64.84      9.30 o 
   0  23   6     3856.43     3954.34     88.52 o 
   1  23   6      740.94      734.81     44.00 o 
   2  23   6     1964.06     1956.00     56.88 o 
   3  23   6     1849.84     1772.47     55.74 o 
   4  23   6      732.61      729.97     73.08 o 
  -9  24   6      271.81      267.42     39.98 o 
  -8  24   6     1784.05     1744.23     68.82 o 
  -7  24   6      549.43      599.46     32.55 o 
  -6  24   6       30.83       31.51     19.10 o 
  -5  24   6     3827.22     3485.64     81.42 o 
  -4  24   6     3962.07     3757.34     85.49 o 
  -3  24   6      268.43      323.95     15.53 o 
  -2  24   6     1029.33     1065.83     25.49 o 
  -1  24   6      583.42      488.50     30.15 o 
   0  24   6     2482.67     2420.68     61.68 o 
   1  24   6       35.56        8.28     19.77 o 
   2  24   6       57.83       60.58     22.30 o 
   3  24   6       23.15       42.94     23.45 o 
   4  24   6       13.72      -20.61     31.86 o 
  -9  25   6       59.75       68.04     36.15 o 
  -8  25   6      191.01      205.63     36.04 o 
  -7  25   6      247.25      288.37     34.75 o 
  -6  25   6       29.95       18.64     19.44 o 
  -5  25   6        0.13      -17.81     15.00 o 
  -4  25   6        0.32       -6.68     17.22 o 
  -3  25   6      129.71      135.40     17.13 o 
  -2  25   6       24.30       14.76     14.13 o 
  -1  25   6      435.09      434.96     22.15 o 
   0  25   6      761.93      799.89     35.41 o 
   1  25   6      436.72      430.54     28.51 o 
   2  25   6      318.47      300.54     27.96 o 
   3  25   6       28.65       43.63     29.32 o 
   4  25   6      384.83      418.63     60.74 o 
  -9  26   6       65.51       23.41     36.26 o 
  -8  26   6        7.10       18.89     40.32 o 
  -7  26   6      953.84     1008.46     42.15 o 
  -6  26   6      348.65      332.23     26.65 o 
  -5  26   6      565.98      537.37     28.57 o 
  -4  26   6      761.35      730.24     33.39 o 
  -3  26   6       16.51       11.60     23.48 o 
  -2  26   6     1693.37     1728.60     48.49 o 
  -1  26   6      464.15      406.89     22.22 o 
   0  26   6        6.23        4.98     20.05 o 
   1  26   6        1.90      -30.61     20.27 o 
   2  26   6        0.31       -1.71     22.93 o 
   3  26   6      845.57      797.34     48.12 o 
   4  26   6      344.82      347.26     41.52 o 
  -8  27   6       49.87       40.22     33.88 o 
  -7  27   6      418.12      465.32     31.78 o 
  -6  27   6      134.01      120.56     23.00 o 
  -5  27   6      996.76      912.32     37.03 o 
  -4  27   6        3.67        1.88     19.94 o 
  -3  27   6     1706.78     1654.38     61.97 o 
  -2  27   6      571.55      571.56     36.37 o 
  -1  27   6      622.86      657.33     34.38 o 
   0  27   6     1417.60     1466.80     47.00 o 
   1  27   6      113.32      115.59     27.34 o 
   2  27   6      565.57      560.01     41.46 o 
   3  27   6      463.36      498.76     61.19 o 
   4  27   6      275.65      409.48     62.46 o 
  -8  28   6      184.97      203.09     38.74 o 
  -7  28   6      844.93      858.47     49.31 o 
  -6  28   6      316.48      318.97     27.60 o 
  -5  28   6     1368.19     1466.14     47.01 o 
  -4  28   6     1972.47     1864.05     75.47 o 
  -3  28   6     1469.05     1393.90     85.79 o 
  -2  28   6     1682.19     1691.06     63.73 o 
  -1  28   6       30.24       16.11     20.30 o 
   0  28   6      463.20      575.27     31.91 o 
   1  28   6      134.74      145.39     24.89 o 
   2  28   6       31.04       52.67     31.84 o 
   3  28   6       13.59       75.55     55.05 o 
  -8  29   6      275.81      221.18     40.19 o 
  -7  29   6        6.69      -58.03     30.15 o 
  -6  29   6       45.73       62.55     27.61 o 
  -5  29   6      143.47      129.33     23.32 o 
  -4  29   6       47.54       28.12     38.45 o 
  -3  29   6        8.93       54.28     47.95 o 
  -2  29   6       14.13      -12.72     25.38 o 
  -1  29   6       10.07        9.27     19.93 o 
   0  29   6      767.18      721.45     35.64 o 
   1  29   6      375.56      333.10     30.24 o 
   2  29   6       76.20       78.89     31.37 o 
   3  29   6       74.26      -32.16     50.12 o 
  -7  30   6      464.62      520.45     44.21 o 
  -6  30   6      336.88      358.08     30.16 o 
  -5  30   6      370.53      397.70     64.93 o 
  -4  30   6      310.32      289.02     47.87 o 
  -3  30   6        7.71      -10.79     34.18 o 
  -2  30   6      377.48      421.92     36.86 o 
  -1  30   6        8.54       19.83     22.08 o 
   0  30   6      387.89      422.50     30.81 o 
   1  30   6       77.31       59.09     30.14 o 
   2  30   6      168.36      221.56     37.17 o 
   3  30   6      360.99      366.37     62.53 o 
  -7  31   6        5.56       26.99     33.37 o 
  -6  31   6        4.85       56.48     28.86 o 
  -5  31   6        2.03       13.61     41.29 o 
  -4  31   6        3.62      -42.79     39.79 o 
  -3  31   6     1371.24     1267.24     57.38 o 
  -2  31   6      106.37      152.95     31.83 o 
  -1  31   6      204.65      202.09     35.00 o 
   0  31   6     1201.56     1356.46     50.23 o 
   1  31   6      500.35      556.14     95.89 o 
   2  31   6      437.27      510.58     50.86 o 
  -7  32   6      520.34      613.42     48.20 o 
  -6  32   6        9.61      -34.26     43.83 o 
  -5  32   6     1666.18     1537.12     90.81 o 
  -4  32   6     1653.14     1638.25     92.15 o 
  -3  32   6      531.73      508.93     58.04 o 
  -2  32   6      498.69      559.65     42.66 o 
  -1  32   6        5.40      -38.14     29.44 o 
   0  32   6      250.97      261.65     35.09 o 
   1  32   6        2.87       39.15     33.10 o 
   2  32   6       75.77       60.69     36.37 o 
  -6  33   6       56.98       15.71     45.48 o 
  -5  33   6       31.52       77.64     47.72 o 
  -4  33   6       65.25      105.47     49.97 o 
  -3  33   6       17.48      -28.42     41.44 o 
  -2  33   6        0.52       -8.33     33.66 o 
  -1  33   6        4.47      -40.40     39.94 o 
   0  33   6      158.69      117.14     33.57 o 
   1  33   6      133.17      132.69     36.25 o 
  -6  34   6      238.80      141.97     51.91 o 
  -5  34   6        7.69       10.02     47.12 o 
  -4  34   6       36.45       39.79     46.23 o 
  -3  34   6       65.32       51.91     47.27 o 
  -2  34   6      669.64      668.95     47.55 o 
  -1  34   6      118.98       47.12     47.27 o 
   0  34   6      173.87      115.79     51.46 o 
   1  34   6       77.10       44.40     34.80 o 
  -5  35   6        3.70        0.90     48.92 o 
  -4  35   6       26.52      -51.76     46.08 o 
  -3  35   6     1036.19     1059.46     80.78 o 
  -2  35   6      211.56      292.76     55.50 o 
  -1  35   6      354.40      365.17     58.64 o 
   0  35   6      501.54      709.10     71.96 o 
  -4  36   6      218.93      284.69     56.55 o 
  -3  36   6       64.17       36.95     50.12 o 
  -2  36   6      293.00      359.93     58.64 o 
  -1  36   6        5.16        1.80     49.97 o 
 -12   1   7      751.19      933.82     58.94 o 
 -11   1   7       27.89      -16.22     18.06 o 
 -10   1   7      252.82      277.73     19.63 o 
  -9   1   7      314.57      416.70     19.55 o 
  -8   1   7      764.46      862.92     16.33 o 
  -7   1   7       10.53        4.41      5.55 o 
  -6   1   7      598.94      556.18      8.86 o 
  -5   1   7        5.46        8.52      2.88 o 
  -4   1   7     6957.90     8127.47     83.23 o 
  -3   1   7      275.30      170.68      4.26 o 
  -2   1   7      162.26      121.40      3.55 o 
  -1   1   7     3807.06     3927.46     37.14 o 
   0   1   7     5649.30     5733.78     56.83 o 
   1   1   7       33.11       34.96      6.51 o 
   2   1   7     4262.23     4215.77     60.68 o 
   3   1   7     1129.14     1171.95     41.87 o 
   4   1   7     3336.38     3189.69    101.66 o 
   5   1   7     1293.79     1202.42     60.70 o 
   6   1   7      149.03      211.68     43.58 o 
 -12   2   7      776.29      865.50     55.83 o 
 -11   2   7      533.49      631.93     29.26 o 
 -10   2   7     3347.97     3546.87     63.40 o 
  -9   2   7     1344.03     1435.38     33.72 o 
  -8   2   7     4560.49     5148.02     58.35 o 
  -7   2   7     4375.76     4579.14     49.35 o 
  -6   2   7     3564.99     4006.73     42.78 o 
  -5   2   7    12633.34    12900.51    144.56 o 
  -4   2   7     2735.00     2818.32     29.90 o 
  -3   2   7     9132.42     9334.06     84.10 o 
  -2   2   7     1397.88     1260.80     12.76 o 
  -1   2   7     1516.73     1708.80     17.09 o 
   0   2   7     3557.00     3568.79     33.30 o 
   1   2   7       16.32       14.68      6.11 o 
   2   2   7        1.75       16.93     16.90 o 
   3   2   7      124.71      177.58     42.98 o 
   4   2   7     1204.32     1287.59     59.39 o 
   5   2   7       33.80      155.36     35.54 o 
   6   2   7      865.87      884.32     59.13 o 
 -12   3   7     1240.10     1353.09     69.94 o 
 -11   3   7       79.69       70.03     20.83 o 
 -10   3   7      146.34      177.17     19.80 o 
  -9   3   7       17.79       53.26     13.98 o 
  -8   3   7      502.12      556.41     15.07 o 
  -7   3   7      407.44      457.45     10.86 o 
  -6   3   7     3571.07     3961.85     44.25 o 
  -5   3   7       94.51      116.07      4.78 o 
  -4   3   7      537.07      508.20      8.65 o 
  -3   3   7      583.56      500.77      7.39 o 
  -2   3   7     4754.73     5355.26     47.96 o 
  -1   3   7      614.91      527.60      7.91 o 
   0   3   7     1161.66     1019.05     12.28 o 
   1   3   7       31.87       20.71      5.88 o 
   2   3   7     7843.10     7562.47    102.93 o 
   3   3   7      129.26      179.96     20.69 o 
   4   3   7     2486.31     2485.62    194.85 o 
   5   3   7     1848.99     1791.90    115.34 o 
   6   3   7      317.58      380.22     64.33 o 
 -12   4   7       22.21       42.19     57.75 o 
 -11   4   7        2.33      -13.49     19.20 o 
 -10   4   7        7.93       -4.20     15.31 o 
  -9   4   7      270.54      314.40     18.08 o 
  -8   4   7       56.90       53.58      9.43 o 
  -7   4   7       26.54       24.26      4.61 o 
  -6   4   7       88.00      139.66      5.41 o 
  -5   4   7      445.61      491.88      8.09 o 
  -4   4   7       99.13      125.77      4.06 o 
  -3   4   7      307.53      306.09      5.79 o 
  -2   4   7      320.44      325.14      5.75 o 
  -1   4   7      451.27      423.24      8.14 o 
   0   4   7     1356.77     1418.01     16.11 o 
   1   4   7      114.31      136.75      8.11 o 
   2   4   7       10.05       -0.35     12.78 o 
   3   4   7      145.14      129.82     26.08 o 
   4   4   7        0.71       53.65     38.00 o 
   5   4   7      340.02      444.34     51.88 o 
   6   4   7       88.59       90.95     31.37 o 
 -11   5   7      141.29      198.36     29.66 o 
 -10   5   7      154.03      246.15     19.31 o 
  -9   5   7      554.73      629.10     22.76 o 
  -8   5   7        8.26       15.41      9.09 o 
  -7   5   7      116.03      151.63      7.70 o 
  -6   5   7     1823.65     1955.02     23.90 o 
  -5   5   7      180.40      182.71      5.31 o 
  -4   5   7     1872.32     1815.52     20.43 o 
  -3   5   7     2023.13     1848.99     19.03 o 
  -2   5   7     1484.61     1648.93     18.85 o 
  -1   5   7     1663.57     1610.23     15.93 o 
   0   5   7     2552.49     2407.46     25.51 o 
   1   5   7     5085.54     5016.90     56.63 o 
   2   5   7     5045.18     4821.52     71.23 o 
   3   5   7      669.28      602.37     26.15 o 
   4   5   7     1498.69     1402.95     43.60 o 
   5   5   7     1856.91     1859.58     97.55 o 
   6   5   7      233.02      237.75     34.08 o 
 -11   6   7      666.24      722.71     72.85 o 
 -10   6   7     1869.41     1967.18     47.33 o 
  -9   6   7     1486.70     1484.26     37.58 o 
  -8   6   7     4853.24     5403.66     80.69 o 
  -7   6   7     1545.17     1588.04     21.53 o 
  -6   6   7       76.96      108.43      5.39 o 
  -5   6   7    14169.39    13890.60    140.16 o 
  -4   6   7     1686.02     1535.18     19.45 o 
  -3   6   7     9439.24    10011.22     90.41 o 
  -2   6   7     2314.77     2352.76     22.13 o 
  -1   6   7     1944.40     1914.28     18.34 o 
   0   6   7     7849.84     7688.05     72.26 o 
   1   6   7      259.80      265.61      9.42 o 
   2   6   7        1.47       37.43     11.03 o 
   3   6   7      182.65      173.23     26.13 o 
   4   6   7      946.86      921.33     65.13 o 
   5   6   7      137.34      184.68     28.27 o 
   6   6   7     1047.62     1092.44     55.80 o 
 -11   7   7        1.66       12.87     50.27 o 
 -10   7   7      698.45      755.53     33.26 o 
  -9   7   7       19.46       42.67     13.97 o 
  -8   7   7      947.29      943.68     20.84 o 
  -7   7   7      226.30      271.83     11.62 o 
  -6   7   7     1267.43     1385.43     17.91 o 
  -5   7   7       32.27       30.83      3.91 o 
  -4   7   7     1764.35     1813.96     21.45 o 
  -3   7   7      389.82      322.13      5.83 o 
  -2   7   7      194.43      226.57      5.18 o 
  -1   7   7      330.32      307.87      5.96 o 
   0   7   7     3852.46     3753.56     36.18 o 
   1   7   7       69.83       49.42      6.91 o 
   2   7   7     3384.28     3067.67     52.59 o 
   3   7   7      244.16      255.53     25.39 o 
   4   7   7     2456.51     2349.15     56.80 o 
   5   7   7     1345.27     1337.27     51.51 o 
   6   7   7      134.19      173.27     43.27 o 
 -11   8   7       23.91       37.40     52.51 o 
 -10   8   7       25.40       61.40     20.28 o 
  -9   8   7     1290.13     1337.98     37.50 o 
  -8   8   7      114.25      130.39     11.72 o 
  -7   8   7      809.91      851.82     22.57 o 
  -6   8   7      668.44      626.64     10.74 o 
  -5   8   7      649.50      688.95      9.52 o 
  -4   8   7      880.95      870.18     11.72 o 
  -3   8   7      221.73      240.98      5.07 o 
  -2   8   7      501.35      508.76      7.53 o 
  -1   8   7       42.75       19.88      3.60 o 
   0   8   7       16.23       18.44      3.91 o 
   1   8   7      154.72      162.81      8.52 o 
   2   8   7      213.43      254.70     14.53 o 
   3   8   7        2.69        9.12     15.70 o 
   4   8   7      166.00      233.99     27.71 o 
   5   8   7       10.35       79.44     27.44 o 
   6   8   7       90.45       76.20     31.00 o 
 -11   9   7      188.22      152.74     57.89 o 
 -10   9   7      153.26      184.97     38.45 o 
  -9   9   7      197.71      210.22     18.58 o 
  -8   9   7       26.41        9.69      5.18 o 
  -7   9   7      131.99      128.15      8.56 o 
  -6   9   7     2380.85     2426.64     26.88 o 
  -5   9   7      718.03      722.19     10.69 o 
  -4   9   7     1721.88     1663.44     18.01 o 
  -3   9   7     2143.54     2164.82     21.28 o 
  -2   9   7      427.96      409.70      7.13 o 
  -1   9   7     5563.06     5396.54     48.70 o 
   0   9   7     3806.71     3855.44     39.59 o 
   1   9   7     5038.57     4741.63     56.94 o 
   2   9   7     3274.62     3113.24     60.39 o 
   3   9   7     1327.03     1240.89     37.44 o 
   4   9   7     1470.95     1348.89     41.60 o 
   5   9   7     1147.37     1063.14     47.80 o 
   6   9   7       46.19       53.30     37.42 o 
 -11  10   7     2219.97     2310.85    124.77 o 
 -10  10   7     2146.01     2303.49     83.19 o 
  -9  10   7      947.99      969.02     30.92 o 
  -8  10   7     2975.32     3020.17     57.48 o 
  -7  10   7     8424.93     8351.12    124.80 o 
  -6  10   7     1709.84     1857.06     21.55 o 
  -5  10   7     3323.87     3070.44     31.70 o 
  -4  10   7      130.42      139.64      4.45 o 
  -3  10   7     7816.54     7581.18     64.85 o 
  -2  10   7     1735.24     1536.73     17.33 o 
  -1  10   7       44.75       49.43      4.57 o 
   0  10   7     3376.74     3395.83     39.16 o 
   1  10   7      394.76      362.38     12.06 o 
   2  10   7      318.66      312.66     17.20 o 
   3  10   7       70.12       69.76     17.51 o 
   4  10   7      185.78      266.79     39.49 o 
   5  10   7      104.91       93.31     26.76 o 
   6  10   7      127.45       70.42     31.22 o 
 -11  11   7       64.53       59.84     55.35 o 
 -10  11   7        9.28       16.48     29.76 o 
  -9  11   7       20.81       23.63     17.68 o 
  -8  11   7      626.84      617.81     26.88 o 
  -7  11   7     1801.59     1762.87     44.17 o 
  -6  11   7    10232.88    10115.18    111.48 o 
  -5  11   7      673.88      677.37      9.98 o 
  -4  11   7      591.49      506.89      8.67 o 
  -3  11   7     1256.74     1087.34     12.82 o 
  -2  11   7      279.95      252.73      5.72 o 
  -1  11   7     2799.99     2642.94     28.29 o 
   0  11   7     1595.96     1560.49     22.37 o 
   1  11   7      160.18      154.07     10.42 o 
   2  11   7     3857.83     3603.81     83.76 o 
   3  11   7      217.13      190.82     20.17 o 
   4  11   7     1048.41      959.24     36.25 o 
   5  11   7      491.34      560.71     31.90 o 
 -11  12   7      309.31      355.15     66.27 o 
 -10  12   7      171.71      190.52     33.05 o 
  -9  12   7      203.01      198.01     19.53 o 
  -8  12   7        2.48       28.67     13.90 o 
  -7  12   7       23.08       38.08     10.01 o 
  -6  12   7     1522.94     1553.05     24.67 o 
  -5  12   7       63.33       57.76      5.50 o 
  -4  12   7     2069.55     2090.98     23.83 o 
  -3  12   7       78.60       80.89      4.45 o 
  -2  12   7        3.10        1.44      3.84 o 
  -1  12   7      944.80      965.72     13.37 o 
   0  12   7      188.58      209.45      7.83 o 
   1  12   7        2.50      -12.49      8.08 o 
   2  12   7      284.20      304.35     20.11 o 
   3  12   7        5.04       16.37     16.67 o 
   4  12   7       63.41      123.85     21.40 o 
   5  12   7      302.23      332.59     28.68 o 
 -11  13   7     1046.89     1174.80     94.40 o 
 -10  13   7      274.82      241.90     55.28 o 
  -9  13   7       56.44       24.08     20.77 o 
  -8  13   7      728.62      779.07     29.66 o 
  -7  13   7        2.07        3.58      7.45 o 
  -6  13   7     4557.95     4430.22     54.90 o 
  -5  13   7       17.79       15.69      4.07 o 
  -4  13   7      110.63      125.92      5.47 o 
  -3  13   7     1930.80     1874.56     19.89 o 
  -2  13   7     3305.19     3101.42     31.30 o 
  -1  13   7      374.26      393.20      8.64 o 
   0  13   7     2242.98     2283.35     29.16 o 
   1  13   7     4851.88     4613.50     73.76 o 
   2  13   7     1320.12     1318.54     36.88 o 
   3  13   7     1769.56     1610.48     55.73 o 
   4  13   7     1624.90     1562.27     45.70 o 
   5  13   7     1407.27     1455.80     48.82 o 
 -11  14   7     1653.96     1544.75     99.18 o 
 -10  14   7      637.84      653.89     70.16 o 
  -9  14   7     1068.39     1079.06     52.36 o 
  -8  14   7     4444.34     4238.66    153.57 o 
  -7  14   7     1496.51     1452.57     27.89 o 
  -6  14   7      115.11      148.55     10.78 o 
  -5  14   7     5106.23     4868.50     56.91 o 
  -4  14   7     1938.44     1923.70     22.72 o 
  -3  14   7     6200.77     6117.78     56.26 o 
  -2  14   7     1155.69     1141.54     15.04 o 
  -1  14   7      608.50      600.35     11.87 o 
   0  14   7     6217.29     6272.38     79.92 o 
   1  14   7      187.01      149.42     12.75 o 
   2  14   7        2.39       13.09     15.64 o 
   3  14   7       32.49       27.79     17.10 o 
   4  14   7      535.56      516.45     28.42 o 
   5  14   7      116.64      155.78     24.98 o 
 -11  15   7       47.05       16.16     57.30 o 
 -10  15   7      890.58      903.87     80.04 o 
  -9  15   7      337.44      355.60     28.39 o 
  -8  15   7      791.20      744.98     33.87 o 
  -7  15   7       21.90       24.90     12.85 o 
  -6  15   7     1382.50     1288.44     24.26 o 
  -5  15   7      121.98      101.25      7.17 o 
  -4  15   7      894.97      847.16     13.64 o 
  -3  15   7      939.24      861.07     16.71 o 
  -2  15   7     1275.06     1227.56     15.94 o 
  -1  15   7      196.50      208.57      8.15 o 
   0  15   7     1201.37     1168.18     23.07 o 
   1  15   7      601.46      571.34     19.07 o 
   2  15   7     1592.32     1492.81     40.44 o 
   3  15   7       10.04      -11.14     16.87 o 
   4  15   7      570.70      575.20     30.23 o 
   5  15   7     1037.30     1084.10    222.68 o 
 -11  16   7      962.03     1083.09     92.30 o 
 -10  16   7        6.31      -11.22     48.47 o 
  -9  16   7       51.93       54.29     22.81 o 
  -8  16   7      258.62      222.98     26.41 o 
  -7  16   7     1174.21     1096.95     32.72 o 
  -6  16   7     4315.69     3954.96     64.48 o 
  -5  16   7      154.20      161.61      8.11 o 
  -4  16   7      989.39      974.71     15.88 o 
  -3  16   7       12.03        6.13      4.75 o 
  -2  16   7      461.73      447.10     10.11 o 
  -1  16   7      123.39      149.61      7.68 o 
   0  16   7     1803.66     1700.48     29.45 o 
   1  16   7      288.18      311.47     15.59 o 
   2  16   7        0.98       11.69     15.78 o 
   3  16   7       23.09       57.20     18.84 o 
   4  16   7      302.21      273.04     29.32 o 
   5  16   7       64.99       87.00     47.42 o 
 -10  17   7        8.56       -8.98     51.46 o 
  -9  17   7        0.79        0.88     21.00 o 
  -8  17   7       21.86       19.40     16.14 o 
  -7  17   7       36.20       22.73     14.16 o 
  -6  17   7      577.21      562.79     19.65 o 
  -5  17   7      207.39      234.85     10.94 o 
  -4  17   7      398.32      417.10     12.13 o 
  -3  17   7      127.70      131.20      7.16 o 
  -2  17   7     6285.84     6115.11     70.38 o 
  -1  17   7     2337.26     2434.25     43.61 o 
   0  17   7     1789.71     1788.57     37.93 o 
   1  17   7     1822.62     1759.30     38.74 o 
   2  17   7     1745.73     1761.02     53.10 o 
   3  17   7     2734.99     2644.03     60.52 o 
   4  17   7     1356.21     1387.09     51.59 o 
   5  17   7      445.09      466.47     45.27 o 
 -10  18   7     1512.17     1340.10     94.70 o 
  -9  18   7     1186.00     1068.86     43.12 o 
  -8  18   7     2181.62     2026.78     58.21 o 
  -7  18   7     2401.40     2284.36     75.21 o 
  -6  18   7     2809.40     2604.30     56.06 o 
  -5  18   7     2745.00     2483.23     41.16 o 
  -4  18   7     1806.54     1773.79     29.52 o 
  -3  18   7     2626.60     2714.15     34.78 o 
  -2  18   7      590.88      634.22     16.98 o 
  -1  18   7      121.36      136.83      8.86 o 
   0  18   7     1880.47     1946.34     36.58 o 
   1  18   7       46.85      154.57     44.61 o 
   2  18   7        4.17        8.41     16.57 o 
   3  18   7        1.67       31.79     21.45 o 
   4  18   7      246.84      292.22     30.11 o 
   5  18   7        6.26      -16.00     34.40 o 
 -10  19   7       17.64       72.41     49.82 o 
  -9  19   7        7.00      -12.10     21.79 o 
  -8  19   7        4.88        6.78     20.34 o 
  -7  19   7      283.24      315.82     23.85 o 
  -6  19   7     1992.30     1765.00     43.04 o 
  -5  19   7      685.00      556.68     19.11 o 
  -4  19   7       10.97       -3.80      8.65 o 
  -3  19   7      162.43      154.20      8.94 o 
  -2  19   7      132.27      123.84      9.16 o 
  -1  19   7      148.96      145.93      9.39 o 
   0  19   7      700.15      684.52     21.18 o 
   1  19   7      468.12      426.03     22.45 o 
   2  19   7      977.78      882.03     38.19 o 
   3  19   7       10.01        9.54     27.65 o 
   4  19   7      557.31      556.57     44.93 o 
   5  19   7      747.84      691.09     51.36 o 
 -10  20   7        5.88      -22.74     53.56 o 
  -9  20   7      475.99      456.29     93.35 o 
  -8  20   7       15.59       24.81     21.74 o 
  -7  20   7       31.83       24.67     16.24 o 
  -6  20   7     2098.59     1929.17     46.12 o 
  -5  20   7       41.02       35.07     12.00 o 
  -4  20   7      691.67      690.97     20.54 o 
  -3  20   7       71.64       70.84      8.24 o 
  -2  20   7      338.19      297.72     13.11 o 
  -1  20   7     1138.01     1184.39     24.47 o 
   0  20   7      905.24      872.71     24.21 o 
   1  20   7     1037.10      978.45     60.88 o 
   2  20   7       16.00       30.29     20.33 o 
   3  20   7      141.02      171.40     26.07 o 
   4  20   7      578.46      541.36     44.00 o 
 -10  21   7        8.99        7.93     54.60 o 
  -9  21   7      172.82      162.78     68.14 o 
  -8  21   7       55.09       67.63     22.04 o 
  -7  21   7      449.02      443.94     28.06 o 
  -6  21   7       92.12       64.73     16.28 o 
  -5  21   7      163.84      127.54     15.80 o 
  -4  21   7     1596.76     1435.06     30.23 o 
  -3  21   7     1273.55     1076.14     23.23 o 
  -2  21   7     4450.48     4329.11     70.22 o 
  -1  21   7      319.59      385.62     16.57 o 
   0  21   7     1126.62     1159.96     30.24 o 
   1  21   7     2103.24     2065.33     59.67 o 
   2  21   7      867.22      844.46     38.42 o 
   3  21   7      938.03      941.06     42.43 o 
   4  21   7     1240.91     1317.33     64.00 o 
 -10  22   7      578.63      558.00     74.50 o 
  -9  22   7     1182.89     1174.61     59.06 o 
  -8  22   7     1267.54     1206.65     45.54 o 
  -7  22   7      450.36      472.94     28.56 o 
  -6  22   7     1970.01     1832.88     51.79 o 
  -5  22   7     1044.82      920.62     29.91 o 
  -4  22   7     2669.00     2527.99     49.22 o 
  -3  22   7      268.14      319.52     19.09 o 
  -2  22   7       23.52       11.61     11.02 o 
  -1  22   7     1523.82     1506.33     30.87 o 
   0  22   7     1683.61     1631.26     47.55 o 
   1  22   7       11.50       15.07     25.37 o 
   2  22   7       28.54       28.37     21.65 o 
   3  22   7      235.80      205.58     33.90 o 
   4  22   7       11.25       11.56     33.32 o 
  -9  23   7       39.85       28.76     68.44 o 
  -8  23   7      271.97      217.36     26.39 o 
  -7  23   7      152.60      163.06     23.91 o 
  -6  23   7     1644.36     1459.90     45.65 o 
  -5  23   7      320.70      341.19     20.56 o 
  -4  23   7      138.70       80.58     21.64 o 
  -3  23   7        2.32       -2.68     13.47 o 
  -2  23   7       11.68        5.13     11.08 o 
  -1  23   7      300.56      272.07     19.22 o 
   0  23   7       30.80       45.87     19.43 o 
   1  23   7      721.89      718.55     57.48 o 
   2  23   7      444.37      449.01     30.83 o 
   3  23   7       15.04       14.28     31.48 o 
   4  23   7      389.19      381.26     85.94 o 
  -9  24   7      572.77      526.04     45.06 o 
  -8  24   7       79.28       72.39     24.63 o 
  -7  24   7      118.77      114.97     22.87 o 
  -6  24   7      317.22      314.08     25.71 o 
  -5  24   7      258.16      227.55     19.20 o 
  -4  24   7      975.42      876.84     29.59 o 
  -3  24   7       47.82       55.11     18.03 o 
  -2  24   7      119.50       97.64     16.63 o 
  -1  24   7     2201.38     1909.83     67.65 o 
   0  24   7       29.30       35.01     19.21 o 
   1  24   7       54.78      100.70     31.49 o 
   2  24   7        4.07       14.98     22.54 o 
   3  24   7        7.18       24.58     31.03 o 
   4  24   7      134.18      100.45     55.13 o 
  -9  25   7      218.69      165.54     43.08 o 
  -8  25   7       11.67       27.38     32.91 o 
  -7  25   7      539.90      524.69     31.56 o 
  -6  25   7      727.08      669.10     32.45 o 
  -5  25   7        5.15       17.53     15.57 o 
  -4  25   7     2070.46     1903.93     45.96 o 
  -3  25   7       15.65       26.89     19.75 o 
  -2  25   7     3363.38     3339.36     82.05 o 
  -1  25   7     2097.91     2045.93     71.77 o 
   0  25   7     1529.85     1527.19     47.94 o 
   1  25   7     2974.82     3009.38     96.04 o 
   2  25   7      789.18      825.48     67.02 o 
   3  25   7     2189.24     2241.62     81.29 o 
  -9  26   7      429.23      447.08     45.75 o 
  -8  26   7      104.41       84.36     33.16 o 
  -7  26   7      561.14      584.35     42.32 o 
  -6  26   7     1576.49     1519.44     48.67 o 
  -5  26   7      243.74      269.16     28.40 o 
  -4  26   7      544.68      597.20     30.12 o 
  -3  26   7      773.13      702.25     49.29 o 
  -2  26   7      463.22      476.13     36.47 o 
  -1  26   7      443.95      458.44     59.76 o 
   0  26   7     1054.80      961.59     39.27 o 
   1  26   7      135.78       97.36     24.50 o 
   2  26   7        0.62      -17.20     47.72 o 
   3  26   7       13.11        7.32     30.94 o 
  -8  27   7       11.47      -44.93     31.33 o 
  -7  27   7        7.52        0.36     22.12 o 
  -6  27   7      432.29      368.29     27.84 o 
  -5  27   7     1200.23     1145.40     36.13 o 
  -4  27   7        6.87       17.25     29.29 o 
  -3  27   7        6.41       24.95     25.47 o 
  -2  27   7     1126.12     1048.26     51.28 o 
  -1  27   7       89.69       81.89     28.62 o 
   0  27   7        2.67        6.56     21.61 o 
   1  27   7      134.82      167.86     26.66 o 
   2  27   7      341.47      430.84     58.04 o 
   3  27   7       92.78       98.88     53.11 o 
  -8  28   7       76.75      111.89     37.36 o 
  -7  28   7      908.56      802.51     42.69 o 
  -6  28   7     1005.76      982.24     40.87 o 
  -5  28   7      179.73      176.07     30.51 o 
  -4  28   7      322.07      311.04     33.57 o 
  -3  28   7      287.54      259.02     65.90 o 
  -2  28   7        3.54       18.60     26.49 o 
  -1  28   7      560.56      546.81     41.08 o 
   0  28   7      780.11      797.91    101.88 o 
   1  28   7      476.28      553.19     40.62 o 
   2  28   7      150.93       48.77     48.92 o 
   3  28   7       21.22       57.75     54.75 o 
  -8  29   7       83.73       39.59     51.01 o 
  -7  29   7      720.54      697.35     58.49 o 
  -6  29   7        9.68       10.41     21.61 o 
  -5  29   7      495.47      475.14     38.30 o 
  -4  29   7      328.00      362.54     35.01 o 
  -3  29   7       64.69       73.26     49.44 o 
  -2  29   7     1563.73     1581.97     63.91 o 
  -1  29   7      912.75      955.00     52.32 o 
   0  29   7      131.03      164.27     33.66 o 
   1  29   7     1189.25     1320.17     59.44 o 
   2  29   7      909.73      879.64     74.50 o 
  -7  30   7     1014.14      982.87     55.32 o 
  -6  30   7     1139.67     1179.87     46.26 o 
  -5  30   7       46.64       54.60     41.89 o 
  -4  30   7      119.76      147.79     31.38 o 
  -3  30   7        9.18        7.06     27.79 o 
  -2  30   7       10.20       18.93     28.42 o 
  -1  30   7      831.59      841.20     49.75 o 
   0  30   7        2.15       11.22     45.03 o 
   1  30   7      482.86      564.53     43.40 o 
   2  30   7      261.73      204.80     60.89 o 
  -7  31   7      121.42      124.44     38.26 o 
  -6  31   7      699.12      658.53     65.97 o 
  -5  31   7        0.00       18.55     46.23 o 
  -4  31   7       47.53       62.23     43.08 o 
  -3  31   7       41.56       71.08     31.13 o 
  -2  31   7       91.52      101.78     44.88 o 
  -1  31   7      134.08      163.51     40.99 o 
   0  31   7        0.59      -15.41     44.58 o 
   1  31   7       31.66      -70.46     47.87 o 
  -7  32   7      294.57      343.81     41.24 o 
  -6  32   7       52.66       41.14     46.82 o 
  -5  32   7      275.72      236.07     49.97 o 
  -4  32   7     1368.77     1540.42     90.51 o 
  -3  32   7      933.43      885.44     52.34 o 
  -2  32   7       92.59      125.14     35.26 o 
  -1  32   7      438.36      420.52     58.79 o 
   0  32   7       54.32      109.06     51.31 o 
   1  32   7       13.06       47.87     55.80 o 
  -6  33   7      169.18      154.83     51.16 o 
  -5  33   7      242.60      275.26     52.36 o 
  -4  33   7      539.03      630.11     63.28 o 
  -3  33   7        7.30      -14.10     30.71 o 
  -2  33   7      607.55      586.58     64.78 o 
  -1  33   7       85.77       22.59     52.51 o 
   0  33   7      632.81      552.02     65.37 o 
  -5  34   7      163.14      193.73     51.61 o 
  -4  34   7      433.50      480.06     63.88 o 
  -3  34   7      209.48      148.70     50.86 o 
  -2  34   7       77.41       59.84     52.36 o 
  -1  34   7      674.80      749.64     69.86 o 
   0  34   7      152.69      143.02     54.60 o 
  -5  35   7      215.14      197.32     57.60 o 
  -4  35   7       19.49       45.48     50.56 o 
  -3  35   7       65.94       27.68     50.12 o 
  -2  35   7       48.33       93.35     55.05 o 
  -1  35   7       10.29       12.72     50.12 o 
  -3  36   7      769.71      798.56     76.89 o 
 -12   0   8      282.59      277.65     59.54 o 
 -11   0   8      573.69      730.47     40.35 o 
 -10   0   8     1706.61     1679.16     62.04 o 
  -9   0   8     5647.57     5755.33    130.72 o 
  -8   0   8      893.67     1001.53     32.04 o 
  -7   0   8     9558.07    10116.34    143.20 o 
  -6   0   8     1878.36     1735.49     27.13 o 
  -5   0   8     2353.94     2330.82     43.74 o 
  -4   0   8    12080.15    12637.64    224.57 o 
  -3   0   8      709.46      660.78     11.55 o 
  -2   0   8       28.91       23.79      4.36 o 
  -1   0   8       22.48       13.27      3.74 o 
   0   0   8     2136.67     2171.68     39.85 o 
   1   0   8     3701.39     3563.96     67.67 o 
   2   0   8     2824.35     2720.64     84.55 o 
   3   0   8       93.78      166.35     44.13 o 
   4   0   8       12.51       37.70     39.64 o 
   5   0   8      287.50      453.13     62.98 o 
 -12   1   8      327.80      364.75     43.79 o 
 -11   1   8      214.52      208.71     20.99 o 
 -10   1   8      212.14      260.70     19.27 o 
  -9   1   8      769.23      709.29     24.35 o 
  -8   1   8      128.73      118.40     10.89 o 
  -7   1   8      148.66      161.90      7.92 o 
  -6   1   8     5608.81     5726.36     53.80 o 
  -5   1   8     2827.97     2820.03     32.59 o 
  -4   1   8      309.30      343.25      6.99 o 
  -3   1   8     2642.89     2606.90     23.52 o 
  -2   1   8     1386.20     1319.74     14.82 o 
  -1   1   8     1942.13     1880.67     20.91 o 
   0   1   8     3311.21     3309.96     39.31 o 
   1   1   8     1837.13     1894.52     37.48 o 
   2   1   8      391.79      537.80     80.36 o 
   3   1   8     2110.88     1830.75     70.66 o 
   4   1   8       94.63       99.24     60.36 o 
   5   1   8     2122.05     1874.39    100.75 o 
 -12   2   8       31.16      -18.90     36.37 o 
 -11   2   8       85.79       68.81     18.55 o 
 -10   2   8        5.19       12.78     15.27 o 
  -9   2   8       82.83       69.78     14.19 o 
  -8   2   8      142.83      177.08     12.70 o 
  -7   2   8       18.82       17.74      5.60 o 
  -6   2   8       20.26       24.41      3.79 o 
  -5   2   8       35.88       15.38      3.97 o 
  -4   2   8        2.13       -0.72      2.55 o 
  -3   2   8     1177.57     1484.85     14.93 o 
  -2   2   8       32.83       27.67      3.52 o 
  -1   2   8      114.90      153.01      7.45 o 
   0   2   8      480.23      553.99     17.70 o 
   1   2   8      122.84      123.36     11.62 o 
   2   2   8       22.08       24.40     18.18 o 
   3   2   8      108.13      166.57     46.82 o 
   4   2   8       13.48       18.11     31.04 o 
   5   2   8        3.37      121.15     36.74 o 
 -12   3   8      181.89      238.58     41.20 o 
 -11   3   8      125.39       96.46     19.22 o 
 -10   3   8      171.35      213.80     18.49 o 
  -9   3   8      287.99      278.15     17.44 o 
  -8   3   8      168.88      195.21     12.92 o 
  -7   3   8      215.34      242.25      8.67 o 
  -6   3   8      222.40      184.66      5.33 o 
  -5   3   8      349.94      334.64      9.42 o 
  -4   3   8      219.83      181.93      4.95 o 
  -3   3   8     3852.77     3990.64     39.23 o 
  -2   3   8     5699.65     6071.03     52.98 o 
  -1   3   8     3981.69     3946.06     36.41 o 
   0   3   8     4290.27     4327.86     42.75 o 
   1   3   8     3642.86     3710.86     44.31 o 
   2   3   8     1672.34     1752.43     57.85 o 
   3   3   8     2743.81     2475.48     84.94 o 
   4   3   8       39.51       53.27     31.95 o 
   5   3   8     1053.37     1113.17     50.92 o 
 -12   4   8      369.20      270.47     62.68 o 
 -11   4   8      216.56      256.58     22.19 o 
 -10   4   8     1940.55     2102.05     44.16 o 
  -9   4   8     4859.79     5138.98     83.89 o 
  -8   4   8     1016.20     1100.26     24.07 o 
  -7   4   8     4683.89     4824.53     62.54 o 
  -6   4   8     3078.34     3047.36     33.59 o 
  -5   4   8     7653.08     7617.03     85.69 o 
  -4   4   8     5445.92     5458.70     55.64 o 
  -3   4   8     1142.80     1078.99     13.32 o 
  -2   4   8     2108.34     2125.32     20.68 o 
  -1   4   8       64.12       66.55      4.35 o 
   0   4   8      867.76      908.71     21.09 o 
   1   4   8     1015.47     1027.93     19.26 o 
   2   4   8      402.92      504.58     47.97 o 
   3   4   8       21.12      188.64     31.03 o 
   4   4   8      385.59      370.89     31.12 o 
   5   4   8      281.20      301.39     34.12 o 
 -12   5   8        2.47       26.78     54.60 o 
 -11   5   8       45.89       21.33     18.59 o 
 -10   5   8     1302.54     1304.06     34.19 o 
  -9   5   8     1772.57     1678.10     36.81 o 
  -8   5   8       84.19       69.40      9.60 o 
  -7   5   8      132.80      139.05      7.67 o 
  -6   5   8      273.03      312.66      8.29 o 
  -5   5   8     2350.35     2525.88     31.32 o 
  -4   5   8       82.13      100.49      4.71 o 
  -3   5   8      543.99      430.39      7.24 o 
  -2   5   8     6212.54     6520.22     54.50 o 
  -1   5   8     2580.96     2691.49     26.00 o 
   0   5   8     8039.01     7851.19     86.74 o 
   1   5   8     2172.78     2159.65     31.59 o 
   2   5   8       95.68      126.90     17.31 o 
   3   5   8     3734.27     3332.76     71.63 o 
   4   5   8       38.69       32.09     24.62 o 
   5   5   8      693.22      792.39     48.26 o 
 -12   6   8     1089.07     1112.56     91.70 o 
 -11   6   8      108.58      124.36     24.39 o 
 -10   6   8      505.99      551.03     26.65 o 
  -9   6   8      583.67      583.63     24.63 o 
  -8   6   8      365.59      367.18     15.54 o 
  -7   6   8      125.09      133.32      7.96 o 
  -6   6   8     1137.92     1201.63     15.79 o 
  -5   6   8       85.03       94.79      5.86 o 
  -4   6   8        1.81       -1.09      3.73 o 
  -3   6   8      149.28      163.54      4.99 o 
  -2   6   8        0.96        1.37      2.42 o 
  -1   6   8        3.07       -4.18      3.71 o 
   0   6   8       41.81       27.65      6.71 o 
   1   6   8      940.33      891.00     19.42 o 
   2   6   8        0.20       -1.32     14.48 o 
   3   6   8        9.28      107.75     22.57 o 
   4   6   8      127.34      139.79     39.33 o 
   5   6   8       12.54       38.91     29.39 o 
 -12   7   8      458.44      483.80     70.91 o 
 -11   7   8        2.04      157.08     52.51 o 
 -10   7   8       24.29       57.15     18.03 o 
  -9   7   8       35.47       40.75     13.91 o 
  -8   7   8      108.36      179.76     12.79 o 
  -7   7   8     2580.54     2631.53     35.20 o 
  -6   7   8       34.93       39.88      5.11 o 
  -5   7   8      267.17      278.89      7.53 o 
  -4   7   8     1053.67     1040.19     15.18 o 
  -3   7   8     6546.76     6212.93     57.80 o 
  -2   7   8     1101.66     1032.95     12.38 o 
  -1   7   8     5501.28     5332.20     49.43 o 
   0   7   8      435.47      468.88     11.30 o 
   1   7   8      957.34      938.13     25.65 o 
   2   7   8     1535.52     1502.65     41.36 o 
   3   7   8     2597.35     2559.36     59.72 o 
   4   7   8     1304.68     1212.42     48.66 o 
   5   7   8      819.11      854.40     44.83 o 
 -12   8   8      194.04      228.44     64.78 o 
 -11   8   8     1757.22     1749.40    104.72 o 
 -10   8   8     2885.78     3009.70     62.71 o 
  -9   8   8     3118.47     3096.08     69.53 o 
  -8   8   8      154.17      177.48     13.56 o 
  -7   8   8    11067.47    11480.11    131.39 o 
  -6   8   8     7364.21     7056.85     75.34 o 
  -5   8   8     3280.08     3365.16     36.97 o 
  -4   8   8     5563.10     5487.91     59.54 o 
  -3   8   8       55.17       33.00      4.08 o 
  -2   8   8     3079.54     3145.88     31.73 o 
  -1   8   8       87.48       75.60      4.95 o 
   0   8   8      166.92      162.70      7.81 o 
   1   8   8      170.15      191.48     15.09 o 
   2   8   8      171.28      214.76     22.63 o 
   3   8   8       25.25       80.28     31.31 o 
   4   8   8       11.67       49.30     34.89 o 
   5   8   8       36.34       98.47     30.58 o 
 -11   9   8      247.52      210.49     57.30 o 
 -10   9   8        1.94       10.92     17.62 o 
  -9   9   8        4.46       16.31     17.75 o 
  -8   9   8      378.11      343.62     18.55 o 
  -7   9   8     1538.93     1631.35     40.19 o 
  -6   9   8       56.70       49.84      6.23 o 
  -5   9   8     7404.40     7096.30     72.83 o 
  -4   9   8      349.40      337.21      8.44 o 
  -3   9   8      120.71      108.49      4.97 o 
  -2   9   8     3748.30     3596.32     36.30 o 
  -1   9   8     1877.54     1849.15     20.73 o 
   0   9   8      900.43      897.45     16.69 o 
   1   9   8      857.23      855.70     20.39 o 
   2   9   8       32.96       52.80     18.27 o 
   3   9   8     1720.41     1589.83     63.27 o 
   4   9   8      112.22       99.75     22.49 o 
   5   9   8     1171.93     1149.55     52.53 o 
 -11  10   8      423.97      472.88     67.47 o 
 -10  10   8       48.02       31.34     20.22 o 
  -9  10   8      170.21      179.64     20.97 o 
  -8  10   8      190.35      193.77     14.26 o 
  -7  10   8       94.17      106.86      9.34 o 
  -6  10   8     1352.55     1376.23     21.32 o 
  -5  10   8      210.64      219.74      7.49 o 
  -4  10   8      733.44      771.64     12.80 o 
  -3  10   8     5733.50     5658.77     56.06 o 
  -2  10   8       82.33      111.40      5.45 o 
  -1  10   8      675.83      688.67     17.25 o 
   0  10   8        0.25        0.97      6.36 o 
   1  10   8      177.03      146.22     11.81 o 
   2  10   8      619.79      692.01     28.96 o 
   3  10   8      281.70      327.79     23.78 o 
   4  10   8       71.08       75.92     25.52 o 
   5  10   8        0.65       -3.34     44.76 o 
 -11  11   8      456.96      370.11     65.08 o 
 -10  11   8      463.12      489.28     28.85 o 
  -9  11   8      992.02     1077.57     37.16 o 
  -8  11   8      166.86      166.58     14.11 o 
  -7  11   8        7.02       11.58      7.68 o 
  -6  11   8      696.85      628.67     14.94 o 
  -5  11   8     4882.41     4771.75     51.39 o 
  -4  11   8      706.86      772.54     11.41 o 
  -3  11   8      964.62      928.13     16.04 o 
  -2  11   8     3745.55     3672.33     36.46 o 
  -1  11   8     7737.38     7629.39     82.16 o 
   0  11   8      363.03      386.01     12.41 o 
   1  11   8     1921.19     1947.48     35.69 o 
   2  11   8     3023.89     2789.76     61.38 o 
   3  11   8     2104.72     2090.80     52.86 o 
   4  11   8     1311.49     1263.79     43.55 o 
   5  11   8      468.66      492.33     38.93 o 
 -11  12   8      970.52     1080.85     88.86 o 
 -10  12   8     1362.42     1378.26     62.95 o 
  -9  12   8     2760.29     2771.28     64.74 o 
  -8  12   8      319.31      305.52     20.75 o 
  -7  12   8     1804.12     1696.46     29.24 o 
  -6  12   8     5719.27     5600.36     67.98 o 
  -5  12   8     5488.65     5405.53     59.49 o 
  -4  12   8     2775.61     2694.78     28.49 o 
  -3  12   8       22.51       20.79      3.44 o 
  -2  12   8     3251.15     3316.17     34.41 o 
  -1  12   8     1520.57     1552.64     22.62 o 
   0  12   8       92.61      102.17      9.65 o 
   1  12   8       10.87       16.47     10.44 o 
   2  12   8       41.20       72.49     17.77 o 
   3  12   8      192.56      250.88     23.02 o 
   4  12   8       21.67       40.85     25.24 o 
   5  12   8       43.31       34.17     29.57 o 
 -11  13   8       19.28      -21.54     47.72 o 
 -10  13   8      434.93      468.74     42.29 o 
  -9  13   8      570.71      593.66     36.98 o 
  -8  13   8       81.46       81.71     15.05 o 
  -7  13   8      160.88      166.91     16.21 o 
  -6  13   8     1007.31      972.50     20.43 o 
  -5  13   8      597.58      572.91     12.86 o 
  -4  13   8     1386.97     1303.01     17.69 o 
  -3  13   8     2116.05     2004.14     23.25 o 
  -2  13   8     2364.93     2412.80     27.36 o 
  -1  13   8      373.09      382.94     11.35 o 
   0  13   8      808.95      806.12     19.32 o 
   1  13   8      388.67      403.04     16.99 o 
   2  13   8      355.80      368.94     22.92 o 
   3  13   8     2341.29     2190.97     54.82 o 
   4  13   8       37.43       48.93     22.74 o 
   5  13   8      827.37      886.27     46.92 o 
 -11  14   8        5.04       16.61     55.50 o 
 -10  14   8       69.03       64.92     31.71 o 
  -9  14   8       83.21      121.45     19.06 o 
  -8  14   8      378.10      376.52     20.14 o 
  -7  14   8      110.52      118.88     14.15 o 
  -6  14   8      699.13      706.50     25.76 o 
  -5  14   8     1047.78     1022.76     19.32 o 
  -4  14   8      532.16      597.96     13.41 o 
  -3  14   8     1081.65     1061.94     15.13 o 
  -2  14   8       23.04       26.06      5.60 o 
  -1  14   8     2192.65     2076.17     28.47 o 
   0  14   8       50.21       38.21      9.75 o 
   1  14   8      114.00      129.52     15.43 o 
   2  14   8      121.10      125.40     19.65 o 
   3  14   8       29.06       35.17     22.05 o 
   4  14   8      162.46      174.05     24.23 o 
   5  14   8       13.59       -0.91     35.96 o 
 -11  15   8      329.78      292.61     65.22 o 
 -10  15   8     1304.53     1237.33     89.76 o 
  -9  15   8      196.85      212.08     23.74 o 
  -8  15   8        0.69        5.53     19.87 o 
  -7  15   8      309.93      322.39     21.45 o 
  -6  15   8      280.09      277.65     13.43 o 
  -5  15   8     1887.86     1799.95     28.34 o 
  -4  15   8     4476.51     4438.21     57.86 o 
  -3  15   8     2286.58     2140.06     26.12 o 
  -2  15   8     3699.73     3618.87     40.20 o 
  -1  15   8     5545.84     5547.18     72.54 o 
   0  15   8       49.84       60.43     10.39 o 
   1  15   8     3945.86     3831.43     77.16 o 
   2  15   8     1376.20     1335.59     39.78 o 
   3  15   8      420.25      476.79     33.04 o 
   4  15   8      911.49      913.26     38.70 o 
 -11  16   8      607.49      612.16     76.59 o 
 -10  16   8      443.39      482.90     60.44 o 
  -9  16   8      951.42     1008.62     41.31 o 
  -8  16   8      716.76      682.75     28.74 o 
  -7  16   8     4232.60     3861.65     64.24 o 
  -6  16   8     2969.17     2865.87     46.31 o 
  -5  16   8     1855.47     1775.43     28.21 o 
  -4  16   8     2031.54     1944.42     31.61 o 
  -3  16   8     1072.85     1053.27     17.71 o 
  -2  16   8     1495.62     1365.65     23.28 o 
  -1  16   8      312.57      298.90     13.22 o 
   0  16   8      108.70      125.09     12.79 o 
   1  16   8      188.83      198.47     19.23 o 
   2  16   8        0.99       -5.65     17.85 o 
   3  16   8       99.94       97.08     21.16 o 
   4  16   8      114.01       65.58     34.06 o 
 -11  17   8       25.89       23.19     58.64 o 
 -10  17   8       31.29      -25.28     50.56 o 
  -9  17   8      538.95      548.06     32.56 o 
  -8  17   8       59.91       74.35     17.48 o 
  -7  17   8      345.97      357.66     21.23 o 
  -6  17   8      604.14      589.10     19.96 o 
  -5  17   8      403.56      406.21     13.89 o 
  -4  17   8      137.83      156.47     10.16 o 
  -3  17   8     1350.15     1267.62     20.01 o 
  -2  17   8     2411.51     2305.09     33.95 o 
  -1  17   8     2458.53     2387.86     42.98 o 
   0  17   8       17.53       13.09     13.13 o 
   1  17   8       43.74       53.16     17.26 o 
   2  17   8       19.75       24.67     18.68 o 
   3  17   8      956.67     1020.07     38.45 o 
   4  17   8       87.61       88.81     34.78 o 
 -10  18   8       97.63      102.18     56.40 o 
  -9  18   8      111.52      129.84     33.11 o 
  -8  18   8     1116.48     1077.46     35.30 o 
  -7  18   8        6.63       -6.59     14.60 o 
  -6  18   8      100.21      104.36     14.20 o 
  -5  18   8       10.94       -5.18      9.61 o 
  -4  18   8        2.83        5.04      8.12 o 
  -3  18   8     3729.34     3591.97     51.91 o 
  -2  18   8      219.26      240.77     14.24 o 
  -1  18   8     1928.15     1845.83     50.62 o 
   0  18   8        0.50       -1.04     12.90 o 
   1  18   8        2.41      -27.08     16.33 o 
   2  18   8      633.33      672.62     29.91 o 
   3  18   8      720.55      679.80     37.21 o 
   4  18   8      477.63      514.68    114.14 o 
 -10  19   8      248.86      247.29     61.19 o 
  -9  19   8       52.16       38.56     22.89 o 
  -8  19   8       15.61        7.63     16.45 o 
  -7  19   8      473.30      458.43     23.89 o 
  -6  19   8     1333.02     1201.64     34.60 o 
  -5  19   8     1297.08     1117.33     26.86 o 
  -4  19   8     1756.38     1738.80     31.84 o 
  -3  19   8      504.01      525.12     18.50 o 
  -2  19   8      533.47      511.10     22.01 o 
  -1  19   8     2843.94     2718.22     86.75 o 
   0  19   8      325.11      387.45     19.17 o 
   1  19   8     2212.45     2143.50     51.44 o 
   2  19   8     2500.30     2475.76     90.56 o 
   3  19   8      773.38      793.67     44.76 o 
   4  19   8     1362.06     1298.26     65.78 o 
 -10  20   8       40.00       71.46     48.10 o 
  -9  20   8      899.74      815.83     39.65 o 
  -8  20   8      512.30      527.40     31.37 o 
  -7  20   8      391.14      413.27     23.47 o 
  -6  20   8     3370.83     3232.65     77.13 o 
  -5  20   8      923.52      872.48     28.77 o 
  -4  20   8      410.85      389.49     23.32 o 
  -3  20   8     2930.64     2777.78     59.12 o 
  -2  20   8      199.33      230.69     17.70 o 
  -1  20   8     2900.76     2769.94     59.52 o 
   0  20   8       45.36       50.22     19.10 o 
   1  20   8       66.11       62.03     22.32 o 
   2  20   8       15.72       18.47     22.54 o 
   3  20   8       30.56       36.95     30.83 o 
   4  20   8       51.15       45.29     35.70 o 
 -10  21   8      161.24      142.33     37.36 o 
  -9  21   8      345.18      447.40     40.13 o 
  -8  21   8       10.82       30.29     31.15 o 
  -7  21   8      536.47      546.16     26.04 o 
  -6  21   8        0.61       -7.89     15.02 o 
  -5  21   8      386.70      418.33     21.74 o 
  -4  21   8        1.73        8.49      8.57 o 
  -3  21   8      556.67      491.95     22.89 o 
  -2  21   8       78.96      106.96     15.96 o 
  -1  21   8      108.19      136.46     20.63 o 
   0  21   8       88.99       61.01     17.56 o 
   1  21   8       72.80      133.27     27.36 o 
   2  21   8      126.61      153.24     26.40 o 
   3  21   8      507.29      440.96     41.68 o 
   4  21   8        9.36       51.75     36.49 o 
 -10  22   8      282.26      310.34     43.06 o 
  -9  22   8      177.48      215.07     37.83 o 
  -8  22   8     1373.85     1286.21     46.81 o 
  -7  22   8      187.20      161.33     19.79 o 
  -6  22   8      116.76      114.33     17.54 o 
  -5  22   8      483.11      466.17     22.76 o 
  -4  22   8       52.19       60.31     14.82 o 
  -3  22   8     1072.96     1112.35     33.51 o 
  -2  22   8       93.48       79.62     18.55 o 
  -1  22   8       10.33       14.83     19.06 o 
   0  22   8       36.86       31.29     26.49 o 
   1  22   8      305.66      365.86     42.12 o 
   2  22   8      106.40      118.82     25.88 o 
   3  22   8       39.32       32.32     48.02 o 
 -10  23   8      327.51      394.50     45.09 o 
  -9  23   8      146.37      150.25     36.81 o 
  -8  23   8      625.77      690.69     35.37 o 
  -7  23   8      188.49      157.63     23.19 o 
  -6  23   8     1120.84      955.39     34.84 o 
  -5  23   8        8.86       -2.02     14.72 o 
  -4  23   8     2403.37     2310.75     60.67 o 
  -3  23   8     1718.09     1627.80     42.00 o 
  -2  23   8      588.33      563.95     27.47 o 
  -1  23   8     2550.97     2424.01     79.68 o 
   0  23   8      363.64      350.53     35.25 o 
   1  23   8     3012.27     2990.63     77.62 o 
   2  23   8      780.88      829.74     69.49 o 
   3  23   8       59.94       41.93     34.03 o 
  -9  24   8      938.57      961.74     61.41 o 
  -8  24   8      815.35      819.08     39.31 o 
  -7  24   8      790.46      718.91     34.87 o 
  -6  24   8     2092.21     1957.47     48.73 o 
  -5  24   8      607.93      640.41     25.73 o 
  -4  24   8      205.12      210.49     27.68 o 
  -3  24   8     2315.81     2133.15     89.87 o 
  -2  24   8        8.30        8.70     18.20 o 
  -1  24   8      129.48      155.46     59.32 o 
   0  24   8       33.08       22.96     27.86 o 
   1  24   8      101.66      113.40     37.62 o 
   2  24   8       78.64       79.91     40.99 o 
   3  24   8       33.87       77.33     59.47 o 
  -9  25   8      119.43       79.17     34.92 o 
  -8  25   8       62.91       -0.70     31.03 o 
  -7  25   8        1.50       -3.95     21.52 o 
  -6  25   8        5.24       -1.19     24.57 o 
  -5  25   8      235.07      247.31     24.84 o 
  -4  25   8      261.21      264.40     24.82 o 
  -3  25   8       26.74       33.15     20.03 o 
  -2  25   8      251.57      304.41     48.40 o 
  -1  25   8     1019.50      939.65     49.87 o 
   0  25   8       70.92       93.42     33.73 o 
   1  25   8       18.90       21.42     30.89 o 
   2  25   8       36.72       28.65     31.29 o 
   3  25   8      147.64      132.49     37.09 o 
  -9  26   8        5.54       32.16     45.25 o 
  -8  26   8      584.21      599.48     46.07 o 
  -7  26   8       48.51       15.57     22.06 o 
  -6  26   8      322.91      355.12     24.26 o 
  -5  26   8      192.55      198.89     33.52 o 
  -4  26   8      126.46      129.99     21.99 o 
  -3  26   8     2232.85     2141.06     58.97 o 
  -2  26   8       10.99        8.97     40.54 o 
  -1  26   8        6.46       33.99     33.81 o 
   0  26   8      376.58      292.53     63.50 o 
   1  26   8      298.36      322.98     54.15 o 
   2  26   8       33.34       19.90     49.22 o 
  -8  27   8      162.62      223.27     36.78 o 
  -7  27   8      147.20      151.54     25.54 o 
  -6  27   8      577.43      574.83     31.94 o 
  -5  27   8       13.81      -37.80     21.15 o 
  -4  27   8      602.78      615.66     31.90 o 
  -3  27   8      734.58      771.80     83.10 o 
  -2  27   8      119.84      122.43     30.55 o 
  -1  27   8     1465.89     1455.65     62.76 o 
   0  27   8      169.49      131.80     55.13 o 
   1  27   8      887.89      808.73     69.56 o 
   2  27   8     1295.98     1372.57     94.70 o 
  -8  28   8      595.67      594.30     46.45 o 
  -7  28   8       86.80      127.49     25.88 o 
  -6  28   8     1459.50     1398.35     48.63 o 
  -5  28   8      874.34      936.97     40.53 o 
  -4  28   8      489.34      551.81     39.56 o 
  -3  28   8     2253.78     2401.12     82.95 o 
  -2  28   8        8.06        2.37     28.17 o 
  -1  28   8      268.88      268.18     36.10 o 
   0  28   8       29.87       43.68     45.78 o 
   1  28   8      310.11      268.53     58.94 o 
   2  28   8        0.32       35.45     52.21 o 
  -8  29   8       97.95       99.53     36.17 o 
  -7  29   8       25.16       15.66     37.47 o 
  -6  29   8        3.14       38.92     31.45 o 
  -5  29   8       73.71       73.05     24.45 o 
  -4  29   8       16.30       -0.74     27.76 o 
  -3  29   8        0.66      -19.16     27.45 o 
  -2  29   8       15.71       21.84     29.41 o 
  -1  29   8       21.01       13.73     30.99 o 
   0  29   8       19.04       10.77     46.08 o 
   1  29   8       47.23       67.47     50.71 o 
  -7  30   8       35.93       70.11     34.33 o 
  -6  30   8        8.15      -40.41     30.60 o 
  -5  30   8      124.82      116.39     44.43 o 
  -4  30   8      110.52      143.42     32.63 o 
  -3  30   8      280.78      302.36     80.18 o 
  -2  30   8       22.62       -8.04     29.51 o 
  -1  30   8        1.91        5.24     44.13 o 
   0  30   8      444.66      525.69     61.93 o 
   1  30   8       18.20       33.21     52.66 o 
  -7  31   8       79.58      144.58     68.96 o 
  -6  31   8      391.79      413.64     57.15 o 
  -5  31   8       71.84      128.21     46.67 o 
  -4  31   8     1127.43     1193.91     67.54 o 
  -3  31   8     1420.99     1469.01     64.95 o 
  -2  31   8      141.23      236.52     53.86 o 
  -1  31   8     1607.54     1664.58     97.84 o 
   0  31   8      142.68      226.19     56.70 o 
   1  31   8      543.15      703.86     73.90 o 
  -6  32   8     1998.02     2159.16    111.60 o 
  -5  32   8       94.08       95.74     46.08 o 
  -4  32   8       23.54       26.41     32.89 o 
  -3  32   8      898.81     1025.82     56.88 o 
  -2  32   8      134.22      236.81     51.76 o 
  -1  32   8        2.56      -15.56     48.32 o 
   0  32   8       10.37      -71.81     48.02 o 
  -6  33   8        7.61       64.33     49.82 o 
  -5  33   8      252.60      411.70     57.45 o 
  -4  33   8      101.34       97.09     52.51 o 
  -3  33   8        6.74       33.51     46.38 o 
  -2  33   8       21.46       -8.23     46.67 o 
  -1  33   8      238.97      198.97     54.60 o 
  -5  34   8      178.96      128.06     55.95 o 
  -4  34   8      201.87      280.80     56.25 o 
  -3  34   8      896.94     1046.14     78.84 o 
  -2  34   8      400.16      490.38     62.83 o 
  -1  34   8        1.11      -59.09     50.41 o 
  -3  35   8        9.02      -36.50     47.72 o 
 -12   1   9       48.33       86.27     38.14 o 
 -11   1   9      319.38      445.69     24.08 o 
 -10   1   9        4.22       19.54     15.32 o 
  -9   1   9      249.34      277.41     17.36 o 
  -8   1   9       63.98       56.20     11.23 o 
  -7   1   9     2437.32     2494.00     38.25 o 
  -6   1   9      106.52       97.22      5.72 o 
  -5   1   9      425.66      430.42     10.87 o 
  -4   1   9     1347.06     1342.55     17.43 o 
  -3   1   9     2678.11     2739.63     27.88 o 
  -2   1   9     4441.92     4305.03     43.44 o 
  -1   1   9     2215.30     2207.68     27.08 o 
   0   1   9      313.49      312.90     10.68 o 
   1   1   9     3973.39     3898.44     71.82 o 
   2   1   9     1182.49     1127.92     54.11 o 
   3   1   9     1654.67     1698.13     76.67 o 
   4   1   9      775.97      854.24     56.36 o 
   5   1   9      100.20       86.13     32.54 o 
 -12   2   9     3551.03     3897.07    120.21 o 
 -11   2   9     3767.20     4084.05     73.08 o 
 -10   2   9      648.23      700.91     25.90 o 
  -9   2   9     3228.89     3465.26     60.73 o 
  -8   2   9     1967.23     1954.52     30.54 o 
  -7   2   9       56.20       51.38      7.51 o 
  -6   2   9    11365.39    11344.89    131.15 o 
  -5   2   9      346.54      371.04      9.18 o 
  -4   2   9     1555.31     1557.06     17.78 o 
  -3   2   9     1355.34     1294.33     14.66 o 
  -2   2   9      934.26      966.20     12.66 o 
  -1   2   9     5712.33     5817.24     58.97 o 
   0   2   9      922.03      845.24     19.46 o 
   1   2   9        3.67       64.46     14.62 o 
   2   2   9      121.19      147.13     22.34 o 
   3   2   9     1479.09     1739.73     56.00 o 
   4   2   9       31.31      155.80     42.68 o 
   5   2   9      893.80      860.09     48.16 o 
 -12   3   9      716.24      945.95     57.49 o 
 -11   3   9      695.88      804.32     29.60 o 
 -10   3   9       96.42       85.45     16.46 o 
  -9   3   9      262.26      259.08     17.28 o 
  -8   3   9       32.54       45.18      8.94 o 
  -7   3   9     2051.76     2093.27     33.46 o 
  -6   3   9      976.44     1022.47     23.32 o 
  -5   3   9      407.43      413.77      9.23 o 
  -4   3   9     3571.49     3412.82     36.50 o 
  -3   3   9      896.29      874.99     11.15 o 
  -2   3   9     1766.27     1642.72     18.47 o 
  -1   3   9     5540.23     5672.60     57.75 o 
   0   3   9      113.84      124.35      9.04 o 
   1   3   9     2086.04     2017.21     41.27 o 
   2   3   9      480.40      491.91     25.22 o 
   3   3   9     3527.26     3415.92     85.81 o 
   4   3   9     1298.00     1370.50     55.85 o 
   5   3   9       35.65       38.54     30.97 o 
 -12   4   9      193.45      231.73     60.29 o 
 -11   4   9        8.04       11.79     18.02 o 
 -10   4   9       73.32       76.01     16.42 o 
  -9   4   9      135.01      130.58     16.63 o 
  -8   4   9      520.12      600.47     20.87 o 
  -7   4   9      604.51      567.68     15.85 o 
  -6   4   9       38.17       53.85      6.42 o 
  -5   4   9      154.77      187.94      6.82 o 
  -4   4   9      208.85      221.20      6.09 o 
  -3   4   9        1.03       -1.33      3.42 o 
  -2   4   9      355.29      331.85      7.34 o 
  -1   4   9     1486.01     1594.52     22.10 o 
   0   4   9      544.47      540.53     14.08 o 
   1   4   9      152.32      197.68     14.82 o 
   2   4   9       85.21      123.27     19.35 o 
   3   4   9        7.14      167.41     27.75 o 
   4   4   9        4.57       40.88     26.98 o 
   5   4   9        0.13        6.48     30.62 o 
 -12   5   9       18.32       33.51     52.36 o 
 -11   5   9      213.50      288.22     22.02 o 
 -10   5   9       58.23       58.11     16.22 o 
  -9   5   9      456.13      573.91     24.13 o 
  -8   5   9       62.58       48.92     11.85 o 
  -7   5   9     3114.52     3170.41     46.87 o 
  -6   5   9     2002.67     1966.60     30.43 o 
  -5   5   9     2057.85     2106.37     27.38 o 
  -4   5   9     2163.31     2159.79     25.67 o 
  -3   5   9      885.63      867.55     12.90 o 
  -2   5   9     4353.84     4288.99     39.11 o 
  -1   5   9     2413.09     2524.89     31.06 o 
   0   5   9     2134.15     2067.59     30.04 o 
   1   5   9     1338.83     1318.37     31.69 o 
   2   5   9      913.79      888.10     32.71 o 
   3   5   9     2370.95     2189.49     64.58 o 
   4   5   9      889.32      876.85     43.44 o 
   5   5   9      123.96       91.31     32.96 o 
 -12   6   9     1977.38     2226.18    121.62 o 
 -11   6   9      946.97      999.21     40.30 o 
 -10   6   9      835.13      894.75     32.19 o 
  -9   6   9     2477.97     2637.82     61.61 o 
  -8   6   9     3325.00     3159.83     68.46 o 
  -7   6   9      881.80      912.40     20.89 o 
  -6   6   9    10131.41    10175.50    133.58 o 
  -5   6   9      198.61      211.46      7.54 o 
  -4   6   9     4194.64     4215.29     46.17 o 
  -3   6   9     1406.93     1450.03     16.59 o 
  -2   6   9      965.57      985.65     15.17 o 
  -1   6   9     1806.66     1770.94     21.84 o 
   0   6   9      249.99      297.28     14.57 o 
   1   6   9       14.33       53.88     13.34 o 
   2   6   9       40.75       61.19     17.82 o 
   3   6   9     1500.98     1634.79     54.80 o 
   4   6   9      123.80      162.74     30.13 o 
 -12   7   9      242.13      176.08     59.69 o 
 -11   7   9      397.72      516.82     36.60 o 
 -10   7   9       24.57       28.17     18.07 o 
  -9   7   9       11.32       13.94     14.66 o 
  -8   7   9      181.39      160.51     14.18 o 
  -7   7   9     7867.42     7763.02    110.18 o 
  -6   7   9       59.02       52.84      6.53 o 
  -5   7   9      113.41      133.72      5.12 o 
  -4   7   9     3030.74     2795.59     30.53 o 
  -3   7   9      451.04      488.97      7.94 o 
  -2   7   9     5089.70     5018.20     46.65 o 
  -1   7   9     1788.32     1693.53     22.92 o 
   0   7   9      625.77      646.45     16.28 o 
   1   7   9     3807.23     3713.62     62.40 o 
   2   7   9      534.67      541.53     26.34 o 
   3   7   9      809.98      891.73     36.73 o 
   4   7   9      881.47      939.87     46.64 o 
 -12   8   9       18.75      -56.70     52.06 o 
 -11   8   9       44.10       -0.41     27.00 o 
 -10   8   9      155.31      197.94     20.90 o 
  -9   8   9        1.85       -2.88     16.44 o 
  -8   8   9      317.45      349.72     16.30 o 
  -7   8   9      177.54      190.72      9.84 o 
  -6   8   9      422.27      426.83     10.99 o 
  -5   8   9        1.40        4.75      5.07 o 
  -4   8   9       57.52       75.10      5.18 o 
  -3   8   9       49.79       27.37      3.87 o 
  -2   8   9      594.55      614.37     11.15 o 
  -1   8   9     1059.83     1013.70     16.52 o 
   0   8   9     1296.54     1284.46     24.77 o 
   1   8   9      479.04      568.59     30.63 o 
   2   8   9       24.56       52.29     17.65 o 
   3   8   9       44.14       62.86     20.88 o 
   4   8   9       34.91       55.72     27.21 o 
 -12   9   9      236.56      165.01     59.54 o 
 -11   9   9       13.80       -1.27     26.54 o 
 -10   9   9       50.25       65.40     19.09 o 
  -9   9   9        5.25       -8.12     17.11 o 
  -8   9   9        6.51        8.19      9.11 o 
  -7   9   9     1870.32     1823.70     28.27 o 
  -6   9   9     2617.27     2504.26     31.94 o 
  -5   9   9      745.13      782.15     15.96 o 
  -4   9   9      485.33      481.37     11.13 o 
  -3   9   9     3964.65     3889.99     42.08 o 
  -2   9   9     2549.04     2593.16     27.08 o 
  -1   9   9      193.13      232.24     11.48 o 
   0   9   9     6513.53     6350.92     85.38 o 
   1   9   9     3576.97     3656.94    103.34 o 
   2   9   9     1243.58     1196.70     38.30 o 
   3   9   9      336.44      342.64     25.98 o 
   4   9   9     1342.59     1236.42     59.02 o 
 -11  10   9      408.28      532.12     68.22 o 
 -10  10   9     2082.26     2121.18     50.32 o 
  -9  10   9     3766.46     3799.20     81.71 o 
  -8  10   9      845.03      863.11     26.57 o 
  -7  10   9      407.69      371.86     13.02 o 
  -6  10   9     6456.47     6296.35     74.41 o 
  -5  10   9      270.27      309.73      9.01 o 
  -4  10   9     6068.59     6260.46     68.40 o 
  -3  10   9      269.67      306.05     10.90 o 
  -2  10   9     1087.20     1062.04     15.13 o 
  -1  10   9    12798.37    12731.86    140.47 o 
   0  10   9      307.89      350.85     19.24 o 
   1  10   9      376.10      477.08     48.22 o 
   2  10   9       11.88        3.73     25.89 o 
   3  10   9      731.23      775.41     33.56 o 
   4  10   9      360.66      440.73     36.03 o 
 -11  11   9      163.71      286.48     61.04 o 
 -10  11   9     1055.11     1039.02     47.81 o 
  -9  11   9      149.85      179.28     21.71 o 
  -8  11   9     1150.28     1190.37     65.81 o 
  -7  11   9     2042.02     2053.82     37.05 o 
  -6  11   9     2614.80     2543.38     42.53 o 
  -5  11   9     4413.20     4279.39     48.40 o 
  -4  11   9     7053.21     7023.07     82.86 o 
  -3  11   9     1688.27     1534.54     22.90 o 
  -2  11   9      125.61      110.82      8.18 o 
  -1  11   9     4552.88     4667.41     61.18 o 
   0  11   9      786.94      764.69     20.85 o 
   1  11   9      408.01      460.75     24.17 o 
   2  11   9       82.69      102.20     20.00 o 
   3  11   9      603.98      628.24     31.71 o 
   4  11   9     1110.14     1190.31     52.13 o 
 -11  12   9      136.56      105.17     55.05 o 
 -10  12   9      349.47      355.63     27.51 o 
  -9  12   9      240.29      226.40     18.72 o 
  -8  12   9     1191.93     1168.15     36.95 o 
  -7  12   9     2209.66     1987.12     39.19 o 
  -6  12   9      451.99      474.85     18.51 o 
  -5  12   9     3251.48     3022.63     38.14 o 
  -4  12   9        6.79        9.55      4.59 o 
  -3  12   9       85.56       84.89      6.52 o 
  -2  12   9       40.47       44.69      6.71 o 
  -1  12   9     3782.62     3760.70     51.01 o 
   0  12   9        0.11       -2.85     10.18 o 
   1  12   9       94.73       91.26     17.67 o 
   2  12   9        0.80       25.86     18.73 o 
   3  12   9       82.29       89.04     29.56 o 
   4  12   9       79.02      107.98     35.36 o 
 -11  13   9       52.37      -15.56     53.86 o 
 -10  13   9      366.81      430.61     31.91 o 
  -9  13   9       18.94       32.83     15.64 o 
  -8  13   9     2173.70     2100.04     45.28 o 
  -7  13   9       90.34       40.64      9.31 o 
  -6  13   9      311.84      323.46     15.58 o 
  -5  13   9     4065.14     3793.11     49.60 o 
  -4  13   9     4770.07     4374.67     51.80 o 
  -3  13   9       59.51       65.14      7.05 o 
  -2  13   9     1360.30     1348.66     21.74 o 
  -1  13   9     4597.13     4489.14     66.85 o 
   0  13   9     4599.98     4465.14     67.52 o 
   1  13   9     1039.00     1007.21     34.81 o 
   2  13   9     1668.38     1637.87     59.16 o 
   3  13   9     1767.49     1812.15     71.08 o 
   4  13   9      880.63      819.39     44.08 o 
 -11  14   9      368.12      384.47     62.08 o 
 -10  14   9     3106.03     3132.44    103.75 o 
  -9  14   9      827.59      844.22     30.06 o 
  -8  14   9     1573.43     1427.09     35.70 o 
  -7  14   9     3551.50     3379.77     57.24 o 
  -6  14   9     4231.56     3975.30     60.08 o 
  -5  14   9       54.02       50.88      8.25 o 
  -4  14   9     5349.96     5227.80     63.45 o 
  -3  14   9      220.21      224.56      9.48 o 
  -2  14   9       48.88       51.64      9.60 o 
  -1  14   9      498.75      508.62     16.76 o 
   0  14   9       61.37       73.28     12.82 o 
   1  14   9      354.02      391.57     23.88 o 
   2  14   9       42.84      110.01     24.27 o 
   3  14   9      429.83      519.31     30.81 o 
   4  14   9      224.33      189.31     33.58 o 
 -11  15   9      148.15      126.41     59.99 o 
 -10  15   9      167.76      121.62     53.11 o 
  -9  15   9        5.22      -10.37     17.46 o 
  -8  15   9     2758.01     2529.55     51.69 o 
  -7  15   9     5756.65     5439.23     85.94 o 
  -6  15   9     2252.52     2130.44     37.16 o 
  -5  15   9        4.46       18.36      8.27 o 
  -4  15   9      106.40      113.44      9.57 o 
  -3  15   9      148.86      169.78      9.05 o 
  -2  15   9     4372.28     4210.59     59.40 o 
  -1  15   9       42.67       21.96     12.35 o 
   0  15   9        8.38        4.82     13.36 o 
   1  15   9     2431.30     2356.46     82.96 o 
   2  15   9      189.11      190.03     22.91 o 
   3  15   9      236.27      235.05     26.06 o 
   4  15   9      530.24      545.78     39.49 o 
 -11  16   9       36.08       -4.94     49.52 o 
 -10  16   9     1094.46     1140.39     86.32 o 
  -9  16   9      180.13      170.30     21.52 o 
  -8  16   9       14.03       16.73     15.26 o 
  -7  16   9     1237.23     1165.88     31.20 o 
  -6  16   9      421.92      463.38     18.40 o 
  -5  16   9     1017.41     1005.03     22.90 o 
  -4  16   9        9.27       11.57      8.39 o 
  -3  16   9        3.69        2.70      7.57 o 
  -2  16   9       21.99       39.54      9.15 o 
  -1  16   9        5.52        7.91     12.29 o 
   0  16   9      167.98      138.66     19.19 o 
   1  16   9      647.93      643.62     28.49 o 
   2  16   9       30.49       51.41     23.30 o 
   3  16   9      842.17      820.93     39.67 o 
   4  16   9       90.13       88.27     39.83 o 
 -11  17   9       81.79       46.97     59.99 o 
 -10  17   9      266.09      189.65     33.23 o 
  -9  17   9        5.91       -1.89     18.93 o 
  -8  17   9      464.55      481.38     44.29 o 
  -7  17   9       21.86       35.40     14.23 o 
  -6  17   9      167.93      163.95     14.46 o 
  -5  17   9      360.10      362.59     14.73 o 
  -4  17   9      621.66      552.91     15.92 o 
  -3  17   9     3272.52     3122.46     53.81 o 
  -2  17   9     1465.10     1425.43     28.37 o 
  -1  17   9     1189.45     1112.89     33.42 o 
   0  17   9     3930.21     3842.22     78.23 o 
   1  17   9     2534.73     2509.58     58.51 o 
   2  17   9     1302.93     1430.14     45.15 o 
   3  17   9      559.82      679.56     40.16 o 
 -11  18   9      806.50     1056.76     92.00 o 
 -10  18   9     1170.80     1244.97     58.21 o 
  -9  18   9     1896.65     1770.63     55.30 o 
  -8  18   9     1092.43     1013.10     34.15 o 
  -7  18   9      560.21      545.18     25.45 o 
  -6  18   9      743.54      683.06     25.08 o 
  -5  18   9      496.66      539.82     17.96 o 
  -4  18   9     1134.78     1189.83     25.03 o 
  -3  18   9       56.38       44.51     11.58 o 
  -2  18   9      525.18      540.52     24.09 o 
  -1  18   9      477.83      522.36     31.31 o 
   0  18   9        3.67       10.18     17.25 o 
   1  18   9        4.51       54.45     19.09 o 
   2  18   9        3.67       -7.03     20.21 o 
   3  18   9      225.81      269.71     39.36 o 
 -10  19   9       32.93       45.41     33.15 o 
  -9  19   9      104.46      118.15     24.54 o 
  -8  19   9      137.66      160.37     20.82 o 
  -7  19   9      473.45      442.69     23.98 o 
  -6  19   9        1.23      -14.79     14.30 o 
  -5  19   9       43.34       38.46     11.62 o 
  -4  19   9       57.82       61.57      9.81 o 
  -3  19   9        3.06      -19.45     13.48 o 
  -2  19   9      465.87      456.17     33.91 o 
  -1  19   9      140.27      123.85     18.07 o 
   0  19   9      413.13      403.14     24.57 o 
   1  19   9      529.63      611.41     33.97 o 
   2  19   9        7.78       39.91     25.16 o 
   3  19   9      714.96      728.81     50.27 o 
 -10  20   9       61.84       66.30     34.08 o 
  -9  20   9      146.50      136.95     26.52 o 
  -8  20   9      571.51      565.29     27.58 o 
  -7  20   9     1140.89     1071.16     35.01 o 
  -6  20   9        3.00       -0.86     19.11 o 
  -5  20   9     1746.42     1575.01     60.45 o 
  -4  20   9        1.97       10.97     10.62 o 
  -3  20   9      263.72      246.23     18.43 o 
  -2  20   9      416.10      496.22     34.98 o 
  -1  20   9      656.09      681.27     33.94 o 
   0  20   9        1.15       22.78     17.55 o 
   1  20   9      272.44      280.22     24.06 o 
   2  20   9       82.40       95.29     33.47 o 
   3  20   9       70.96       64.55     57.30 o 
 -10  21   9       45.55       51.46     36.18 o 
  -9  21   9       46.33       30.35     31.57 o 
  -8  21   9      968.87      882.05     36.13 o 
  -7  21   9       40.25       36.20     17.45 o 
  -6  21   9      101.02       97.92     17.64 o 
  -5  21   9      564.59      549.09     29.96 o 
  -4  21   9      525.37      505.48     24.07 o 
  -3  21   9     2204.41     2199.01     50.82 o 
  -2  21   9     1672.49     1584.04     48.60 o 
  -1  21   9     1758.41     1622.89     49.99 o 
   0  21   9     2153.46     2172.21     67.32 o 
   1  21   9      695.36      790.64     39.16 o 
   2  21   9     2309.32     2306.48    126.86 o 
   3  21   9     1266.41     1227.68     65.30 o 
 -10  22   9      567.29      519.05     76.67 o 
  -9  22   9      418.65      413.17     53.18 o 
  -8  22   9     1143.38     1056.60     42.89 o 
  -7  22   9     1742.15     1647.51     45.21 o 
  -6  22   9      547.58      507.33     24.55 o 
  -5  22   9      771.48      701.39     26.86 o 
  -4  22   9      574.45      628.31     30.12 o 
  -3  22   9      931.04      886.59     31.09 o 
  -2  22   9      405.81      419.92     27.34 o 
  -1  22   9       75.39       58.37     20.43 o 
   0  22   9       31.25       53.73     31.27 o 
   1  22   9        0.05        5.34     23.98 o 
   2  22   9       47.53       63.11     32.14 o 
   3  22   9      254.91      244.94     41.11 o 
 -10  23   9       39.82       29.43     35.47 o 
  -9  23   9       47.17       -1.35     32.09 o 
  -8  23   9       19.75       32.74     23.67 o 
  -7  23   9       96.22       88.87     19.35 o 
  -6  23   9      114.67      101.07     18.51 o 
  -5  23   9       55.48       73.65     16.68 o 
  -4  23   9       27.28       49.11     36.82 o 
  -3  23   9      127.11      103.02     17.74 o 
  -2  23   9      450.91      416.94     33.82 o 
  -1  23   9        5.18       50.27     40.17 o 
   0  23   9      423.37      430.66     38.45 o 
   1  23   9      631.34      597.31     43.47 o 
   2  23   9        7.12      -22.01     31.10 o 
  -9  24   9       33.45        7.02     49.37 o 
  -8  24   9      622.22      634.89     40.51 o 
  -7  24   9      666.97      688.29     30.43 o 
  -6  24   9        3.56      -18.29     18.00 o 
  -5  24   9      214.64      243.33     25.00 o 
  -4  24   9       20.89        6.51     19.32 o 
  -3  24   9      169.82      112.78     21.82 o 
  -2  24   9      499.46      517.53     30.35 o 
  -1  24   9      728.93      719.04     45.88 o 
   0  24   9      399.50      399.17     38.84 o 
   1  24   9      109.16      125.21     48.32 o 
   2  24   9        0.46        0.47     34.93 o 
  -9  25   9       20.00       20.83     35.43 o 
  -8  25   9      562.61      568.96     69.45 o 
  -7  25   9       42.20       54.49     22.38 o 
  -6  25   9      734.29      693.58     29.64 o 
  -5  25   9      469.31      470.45     30.37 o 
  -4  25   9      788.11      765.24     36.28 o 
  -3  25   9     1880.47     1944.71     56.23 o 
  -2  25   9      604.23      657.30     43.13 o 
  -1  25   9      932.92      933.89     54.15 o 
   0  25   9     1121.23     1121.18     57.31 o 
   1  25   9      408.46      324.03     56.10 o 
   2  25   9     1625.97     1911.27    113.69 o 
  -9  26   9      387.02      436.53     44.24 o 
  -8  26   9      890.31      946.11     54.65 o 
  -7  26   9      661.44      704.50     35.81 o 
  -6  26   9      216.00      217.79     22.09 o 
  -5  26   9      804.69      772.89     37.81 o 
  -4  26   9       41.39       56.86     21.86 o 
  -3  26   9       22.84       28.98     21.71 o 
  -2  26   9     1379.88     1268.02     58.24 o 
  -1  26   9        2.03       12.77     28.93 o 
   0  26   9        2.28       -0.30     45.18 o 
   1  26   9        0.31        6.58     48.62 o 
   2  26   9        9.73       16.16     49.67 o 
  -8  27   9       75.49       64.10     33.37 o 
  -7  27   9        9.18       46.26     23.33 o 
  -6  27   9       33.16      -12.71     23.35 o 
  -5  27   9        0.27      -20.77     21.84 o 
  -4  27   9       68.43       47.19     23.37 o 
  -3  27   9        1.81       12.67     27.25 o 
  -2  27   9       47.46       92.94     32.63 o 
  -1  27   9        2.47      -45.84     31.04 o 
   0  27   9       13.67       16.90     50.27 o 
   1  27   9       47.63       30.37     49.82 o 
  -8  28   9      681.99      770.57     50.90 o 
  -7  28   9       55.21       74.02     24.99 o 
  -6  28   9      189.35      178.05     27.28 o 
  -5  28   9      455.57      418.67     31.21 o 
  -4  28   9       43.50       30.68     29.55 o 
  -3  28   9       55.04       51.02     29.70 o 
  -2  28   9      276.75      237.77     35.86 o 
  -1  28   9       50.75       33.36     45.63 o 
   0  28   9      257.56      322.24     57.00 o 
   1  28   9       50.57       93.65     51.01 o 
  -8  29   9      163.98      132.47     37.34 o 
  -7  29   9       67.37       67.24     33.53 o 
  -6  29   9      370.76      398.23     38.63 o 
  -5  29   9      920.13      889.88     41.17 o 
  -4  29   9      350.26      296.65     53.41 o 
  -3  29   9      863.74      923.27     52.79 o 
  -2  29   9      114.96       90.21     47.42 o 
  -1  29   9      995.55     1046.29     81.53 o 
   0  29   9     3139.99     3422.66    150.65 o 
  -7  30   9        9.98       -2.30     32.42 o 
  -6  30   9      518.05      599.00     93.27 o 
  -5  30   9      811.77      826.73     50.68 o 
  -4  30   9        9.61       -8.24     33.44 o 
  -3  30   9        6.33      -28.72     41.74 o 
  -2  30   9     1120.41     1449.61     91.26 o 
  -1  30   9      198.23      135.39     51.01 o 
   0  30   9       68.17       95.74     56.70 o 
  -7  31   9       67.60       61.44     36.10 o 
  -6  31   9      888.20      967.30     77.19 o 
  -5  31   9        7.63      -12.53     32.34 o 
  -4  31   9      358.26      454.03     56.70 o 
  -3  31   9        0.22        1.65     43.98 o 
  -2  31   9        9.35       18.10     45.78 o 
  -1  31   9        1.92       48.62     50.71 o 
   0  31   9      275.48      287.08     61.48 o 
  -6  32   9      124.74      144.21     50.71 o 
  -5  32   9      205.80      176.53     51.76 o 
  -4  32   9       34.48       92.45     48.32 o 
  -3  32   9       12.36       60.74     47.57 o 
  -2  32   9       36.37       16.76     47.12 o 
  -1  32   9      650.58      648.66     68.82 o 
  -5  33   9       77.68       57.75     49.37 o 
  -4  33   9      205.01      277.95     55.50 o 
  -3  33   9      461.47      525.39     65.82 o 
  -2  33   9       15.47       45.63     54.15 o 
  -4  34   9      124.13       65.37     52.96 o 
 -12   0  10      308.75      383.72     64.03 o 
 -11   0  10     2083.89     2077.84     65.31 o 
 -10   0  10     1253.18     1302.33     62.39 o 
  -9   0  10      831.13      915.64     38.50 o 
  -8   0  10     2711.66     2871.59     87.79 o 
  -7   0  10     7372.17     7078.06    135.30 o 
  -6   0  10     4790.96     4824.76     95.07 o 
  -5   0  10     6600.26     5978.28    103.80 o 
  -4   0  10       13.98       12.63      9.89 o 
  -3   0  10     2825.69     2872.45     49.17 o 
  -2   0  10       59.45       72.36     10.20 o 
  -1   0  10      656.79      762.25     22.38 o 
   1   0  10     1394.81     1539.28     57.30 o 
   2   0  10        6.43       87.37     40.84 o 
   3   0  10     1404.37     1257.97     93.80 o 
   4   0  10       99.42      118.11     37.56 o 
 -12   1  10        0.36      -44.43     37.02 o 
 -11   1  10      177.53      178.30     20.51 o 
 -10   1  10       23.86        8.68     15.05 o 
  -9   1  10      132.06      190.66     17.89 o 
  -8   1  10      441.93      539.29     23.78 o 
  -7   1  10       13.75       16.30      7.97 o 
  -6   1  10     1001.00      976.23     20.16 o 
  -5   1  10      559.69      523.46     13.61 o 
  -4   1  10      537.20      543.40     12.45 o 
  -3   1  10     3304.20     3298.62     40.37 o 
  -2   1  10     1854.66     1856.64     25.80 o 
  -1   1  10     2008.81     2091.77     29.05 o 
   0   1  10     4071.83     3990.07     61.29 o 
   1   1  10     1474.50     1488.70     47.55 o 
   2   1  10     1465.66     1362.51     48.58 o 
   3   1  10      205.38      263.39     40.50 o 
   4   1  10      775.13      759.59     43.52 o 
 -12   2  10      469.62      594.70     49.39 o 
 -11   2  10        0.22        5.86     17.62 o 
 -10   2  10      132.34      134.39     17.11 o 
  -9   2  10        1.60       -1.06     14.46 o 
  -8   2  10       22.53       33.67     14.53 o 
  -7   2  10       11.68       10.99      7.86 o 
  -6   2  10      667.43      670.25     17.77 o 
  -5   2  10      260.96      276.34      8.59 o 
  -4   2  10        0.05        3.72      4.96 o 
  -3   2  10       40.44       26.30      4.80 o 
  -2   2  10      121.42      146.44      7.70 o 
  -1   2  10      617.28      638.32     21.14 o 
   0   2  10        9.07       28.05     11.15 o 
   1   2  10      614.26      768.04     37.29 o 
   2   2  10        0.66      108.44     24.40 o 
   3   2  10       34.56      101.98     28.38 o 
   4   2  10       13.64      127.81     32.99 o 
 -12   3  10      130.81      118.90     37.68 o 
 -11   3  10       90.50      108.01     20.08 o 
 -10   3  10       98.15      113.90     16.70 o 
  -9   3  10      178.05      186.72     17.43 o 
  -8   3  10      227.99      271.78     19.47 o 
  -7   3  10     1550.86     1659.97     33.32 o 
  -6   3  10     5355.76     5066.62     74.93 o 
  -5   3  10      235.76      222.04      9.39 o 
  -4   3  10     3497.48     3311.44     40.79 o 
  -3   3  10     2316.93     2241.95     26.53 o 
  -2   3  10     3975.18     3802.84     41.86 o 
  -1   3  10      498.35      518.09     15.11 o 
   0   3  10      415.92      459.64     14.50 o 
   1   3  10     1071.81     1121.81     35.35 o 
   2   3  10     1137.40     1072.13     60.64 o 
   3   3  10      748.53      710.72     44.68 o 
   4   3  10     1210.48     1155.66     54.00 o 
 -12   4  10      684.22      938.13     81.83 o 
 -11   4  10     2904.06     2833.04     56.11 o 
 -10   4  10     1644.24     1628.20     38.22 o 
  -9   4  10      346.61      418.21     21.26 o 
  -8   4  10     4114.27     4211.58     76.37 o 
  -7   4  10     9214.19     9110.50    138.31 o 
  -6   4  10      154.65      148.86     10.29 o 
  -5   4  10     3098.10     2900.02     41.07 o 
  -4   4  10       42.95       34.81      5.26 o 
  -3   4  10     1115.13     1109.86     15.80 o 
  -2   4  10       14.56       18.86      5.74 o 
  -1   4  10        0.34        0.72      5.92 o 
   0   4  10       20.74       27.52     10.41 o 
   1   4  10      244.31      300.15     21.39 o 
   2   4  10        8.57       91.20     22.79 o 
   3   4  10      274.44      296.99     46.98 o 
   4   4  10      196.48      251.71     34.77 o 
 -12   5  10       46.26       15.41     53.86 o 
 -11   5  10       93.78      171.08     20.27 o 
 -10   5  10      440.56      475.37     22.79 o 
  -9   5  10      655.66      660.79     25.71 o 
  -8   5  10       72.95       56.94     13.61 o 
  -7   5  10     1918.04     1801.13     35.31 o 
  -6   5  10     5713.36     5609.97     82.32 o 
  -5   5  10       89.78       92.77      8.03 o 
  -4   5  10     1477.45     1417.64     20.90 o 
  -3   5  10     1558.21     1534.79     20.65 o 
  -2   5  10     1999.72     2003.83     24.98 o 
  -1   5  10      229.11      208.04     14.59 o 
   0   5  10       20.24       39.71     13.85 o 
   1   5  10     1628.99     1629.16     43.48 o 
   2   5  10     1373.01     1272.68     47.68 o 
   3   5  10       25.36       30.58     26.51 o 
   4   5  10     1113.13     1060.56     52.08 o 
 -12   6  10       22.08       -4.34     52.36 o 
 -11   6  10      127.34      152.47     29.26 o 
 -10   6  10       25.38        8.92      8.09 o 
  -9   6  10       77.13       75.39     18.65 o 
  -8   6  10       27.87       19.20      9.29 o 
  -7   6  10      139.29      128.63     13.33 o 
  -6   6  10      647.44      655.42     23.95 o 
  -5   6  10       22.27       22.88      6.74 o 
  -4   6  10      144.96      136.07      7.15 o 
  -3   6  10        0.02        4.09      5.68 o 
  -2   6  10      883.97      887.09     17.92 o 
  -1   6  10       10.21       12.03      7.11 o 
   0   6  10     2494.73     2411.16     38.82 o 
   1   6  10      257.00      386.32     27.23 o 
   2   6  10       11.32      163.64     21.83 o 
   3   6  10       73.47       20.71     26.82 o 
   4   6  10       51.93      105.63     32.19 o 
 -12   7  10        0.58      112.35     56.85 o 
 -11   7  10       55.12       75.12     33.46 o 
 -10   7  10       10.62       24.43     20.16 o 
  -9   7  10      436.14      424.32     21.83 o 
  -8   7  10      645.22      643.78     24.01 o 
  -7   7  10     2039.09     1944.27     42.44 o 
  -6   7  10      872.49      841.40     21.97 o 
  -5   7  10     1957.58     1972.31     29.94 o 
  -4   7  10     1632.38     1534.62     21.37 o 
  -3   7  10     1953.37     1936.33     26.15 o 
  -2   7  10     8113.56     8005.97     83.42 o 
  -1   7  10     1933.76     1895.21     36.35 o 
   0   7  10     3143.04     3095.78     47.12 o 
   1   7  10     1997.04     2039.02     50.93 o 
   2   7  10     2810.01     2751.91     71.98 o 
   3   7  10      321.24      365.63     34.49 o 
   4   7  10      589.13      675.97     71.25 o 
 -12   8  10      684.59      748.14     80.63 o 
 -11   8  10      934.22      999.04     47.67 o 
 -10   8  10      726.76      693.24     32.30 o 
  -9   8  10     1471.17     1474.44     43.20 o 
  -8   8  10     3631.34     3502.88     65.98 o 
  -7   8  10     1471.04     1401.66     30.63 o 
  -6   8  10     2772.16     2594.95     63.72 o 
  -5   8  10     4567.77     4421.43     62.94 o 
  -4   8  10       49.59       44.04      7.61 o 
  -3   8  10     1050.68     1055.89     25.68 o 
  -2   8  10      556.45      535.48     19.34 o 
  -1   8  10      499.05      523.43     15.93 o 
   0   8  10      128.48       96.34     24.68 o 
   1   8  10     1729.20     1852.77     64.32 o 
   2   8  10      105.03      201.24     22.75 o 
   3   8  10       44.25       43.07     28.66 o 
   4   8  10       55.75      127.78     33.90 o 
 -12   9  10      105.82      201.96     62.98 o 
 -11   9  10      504.44      531.51     48.27 o 
 -10   9  10      115.09      114.83     22.38 o 
  -9   9  10      203.07      221.49     22.08 o 
  -8   9  10      317.25      344.26     29.39 o 
  -7   9  10      760.00      738.92     22.22 o 
  -6   9  10       13.35       28.08     10.25 o 
  -5   9  10     2621.04     2467.31     37.42 o 
  -4   9  10     6426.44     6165.52     70.34 o 
  -3   9  10     4392.92     4343.72     53.63 o 
  -2   9  10       75.23       53.30      7.70 o 
  -1   9  10      758.78      693.27     19.59 o 
   0   9  10     3653.73     3625.69     73.94 o 
   1   9  10      655.60      738.71     31.12 o 
   2   9  10     1931.26     1925.17     51.86 o 
   3   9  10       18.22       41.66     27.23 o 
   4   9  10      747.45      837.14     46.46 o 
 -12  10  10      451.18      602.88     76.00 o 
 -11  10  10       10.08       14.94     25.54 o 
 -10  10  10       83.77       70.50     22.12 o 
  -9  10  10      438.31      443.29     26.45 o 
  -8  10  10       53.83       52.28     16.47 o 
  -7  10  10      210.01      190.03     14.33 o 
  -6  10  10        4.02       -5.35      8.82 o 
  -5  10  10      138.64      173.26      8.72 o 
  -4  10  10      699.15      724.87     16.57 o 
  -3  10  10      754.64      764.87     15.78 o 
  -2  10  10     1245.96     1193.68     23.19 o 
  -1  10  10        5.60       15.43     10.78 o 
   0  10  10      350.71      377.61     74.05 o 
   1  10  10      217.34      267.85     22.11 o 
   2  10  10       54.73       88.76     20.99 o 
   3  10  10        7.20       11.90     25.92 o 
   4  10  10      163.24      198.72     34.82 o 
 -11  11  10        5.55       -0.42     27.06 o 
 -10  11  10       78.06      120.52     22.82 o 
  -9  11  10      129.41      172.84     21.19 o 
  -8  11  10     1158.03     1067.02     35.01 o 
  -7  11  10     1997.77     1925.59     40.78 o 
  -6  11  10      238.91      226.97     12.12 o 
  -5  11  10       58.37       60.08      8.80 o 
  -4  11  10     9536.58     9051.11    106.76 o 
  -3  11  10     3970.46     3824.88     56.35 o 
  -2  11  10     1160.30     1109.90     35.32 o 
  -1  11  10      567.40      606.50     20.08 o 
   0  11  10     2857.21     2804.67     61.30 o 
   1  11  10     1094.95     1115.38     52.89 o 
   2  11  10      599.23      582.37     30.47 o 
   3  11  10      550.20      592.18     38.65 o 
 -11  12  10      699.41      815.46     77.94 o 
 -10  12  10      742.42      740.19     34.34 o 
  -9  12  10      926.50      928.39     34.96 o 
  -8  12  10     3549.08     3337.99     63.10 o 
  -7  12  10     2195.85     2169.34     51.37 o 
  -6  12  10     1084.90     1043.12     25.48 o 
  -5  12  10      900.87      847.01     17.06 o 
  -4  12  10      288.42      326.04      9.86 o 
  -3  12  10     2257.35     2264.23     36.45 o 
  -2  12  10      644.22      640.69     20.53 o 
  -1  12  10      197.14      211.64     14.60 o 
   0  12  10       48.96       81.62     17.49 o 
   1  12  10      477.05      472.15     26.58 o 
   2  12  10      299.60      273.89     27.16 o 
   3  12  10      189.56      153.72     26.19 o 
 -11  13  10       61.70       76.44     53.71 o 
 -10  13  10      154.41      156.77     24.12 o 
  -9  13  10      410.79      434.20     27.03 o 
  -8  13  10       61.52       63.45     15.27 o 
  -7  13  10      150.28      171.50     15.38 o 
  -6  13  10      757.88      700.93     21.52 o 
  -5  13  10      322.33      332.95     12.70 o 
  -4  13  10     2887.73     2600.82     38.01 o 
  -3  13  10      583.14      539.69     17.36 o 
  -2  13  10     1830.02     1734.60     32.55 o 
  -1  13  10      653.55      659.30     23.56 o 
   0  13  10      154.11      181.76     20.00 o 
   1  13  10       57.16       85.88     19.94 o 
   2  13  10     2201.16     2240.80     57.53 o 
   3  13  10       10.95        6.70     24.27 o 
 -11  14  10       10.66      -68.52     51.61 o 
 -10  14  10        3.17       -3.38     20.42 o 
  -9  14  10      780.98      752.06     33.02 o 
  -8  14  10        3.89       -2.40      9.53 o 
  -7  14  10       59.79       50.60     16.55 o 
  -6  14  10        4.04        1.91      8.06 o 
  -5  14  10       55.67       35.79      9.67 o 
  -4  14  10     3799.35     3494.41     53.00 o 
  -3  14  10        2.28       10.48      5.88 o 
  -2  14  10       16.97       12.13     11.87 o 
  -1  14  10       34.01       23.76     13.55 o 
   0  14  10      412.95      449.54     25.32 o 
   1  14  10      342.49      404.48     26.62 o 
   2  14  10     1270.06     1261.42     42.80 o 
   3  14  10      281.86      334.44     36.02 o 
 -11  15  10        6.93       11.67     55.05 o 
 -10  15  10      495.83      487.62     32.63 o 
  -9  15  10      369.93      391.78     22.97 o 
  -8  15  10      326.29      313.10     19.04 o 
  -7  15  10     2422.27     2277.84     54.59 o 
  -6  15  10     1099.54      941.68     42.93 o 
  -5  15  10     1469.80     1502.73     27.23 o 
  -4  15  10     3027.81     2835.57     45.43 o 
  -3  15  10     2113.17     2056.64     38.81 o 
  -2  15  10     1309.54     1344.50     40.19 o 
  -1  15  10     1754.34     1751.27     51.26 o 
   0  15  10     1079.12     1034.52     35.73 o 
   1  15  10      664.18      730.46     31.59 o 
   2  15  10     1023.42     1052.77     40.47 o 
   3  15  10      773.10      765.23     42.28 o 
 -11  16  10      335.42      359.93     62.38 o 
 -10  16  10      143.88      144.65     33.75 o 
  -9  16  10     1016.91      953.93     40.91 o 
  -8  16  10     2111.49     2043.85     45.45 o 
  -7  16  10     1309.24     1265.96     33.15 o 
  -6  16  10     1515.17     1457.35     31.81 o 
  -5  16  10     1170.44     1136.43     27.13 o 
  -4  16  10      211.91      206.88     13.45 o 
  -3  16  10     1286.09     1277.85     26.74 o 
  -2  16  10      294.34      288.99     23.17 o 
  -1  16  10       14.75        9.42     16.50 o 
   0  16  10      103.70       90.39     19.17 o 
   1  16  10       59.83       68.41     20.52 o 
   2  16  10       87.22       96.86     34.03 o 
   3  16  10       36.20       23.32     29.40 o 
 -11  17  10       67.23       53.86     59.24 o 
 -10  17  10      263.41      302.43     38.27 o 
  -9  17  10      306.93      318.26     24.69 o 
  -8  17  10      191.09      193.30     19.03 o 
  -7  17  10      241.49      225.42     18.34 o 
  -6  17  10      940.13      869.44     24.63 o 
  -5  17  10       28.93       -2.89     11.01 o 
  -4  17  10     1167.69     1056.35     32.34 o 
  -3  17  10      681.21      670.99     21.35 o 
  -2  17  10      667.90      643.94     26.94 o 
  -1  17  10       96.62       98.41     18.65 o 
   0  17  10        6.22       19.87     18.18 o 
   1  17  10      100.13      115.19     28.11 o 
   2  17  10     1150.24     1236.27     49.91 o 
   3  17  10       24.06      -16.65     35.28 o 
 -11  18  10       34.38       -3.14     58.49 o 
 -10  18  10      214.49      233.06     37.20 o 
  -9  18  10     1700.47     1606.32     46.12 o 
  -8  18  10      177.57      185.57     18.96 o 
  -7  18  10       84.49      101.74     16.44 o 
  -6  18  10      259.49      258.70     17.78 o 
  -5  18  10        1.47        3.49      8.64 o 
  -4  18  10     1199.55     1146.96     34.81 o 
  -3  18  10      257.36      281.78     19.41 o 
  -2  18  10        9.92       26.58     16.12 o 
  -1  18  10       73.65       94.72     19.32 o 
   0  18  10      114.60      114.32     24.55 o 
   1  18  10       10.10      -10.54     20.63 o 
   2  18  10      668.89      771.30     50.17 o 
   3  18  10       22.33      -11.81     44.88 o 
 -10  19  10      467.11      409.78     59.24 o 
  -9  19  10       58.04       82.99     21.70 o 
  -8  19  10      175.38      156.84     20.80 o 
  -7  19  10     1032.91      979.79     30.72 o 
  -6  19  10      571.09      541.83     22.43 o 
  -5  19  10     4049.56     3796.41     68.91 o 
  -4  19  10     1107.13     1068.78     33.29 o 
  -3  19  10      790.34      787.67     34.10 o 
  -2  19  10     1279.49     1359.43     44.63 o 
  -1  19  10     1342.98     1398.97     46.86 o 
   0  19  10     2361.60     2320.29     55.86 o 
   1  19  10     1157.77     1222.24     42.06 o 
   2  19  10       38.22       47.27     33.60 o 
 -10  20  10      675.61      640.02     45.77 o 
  -9  20  10      823.91      829.96     41.78 o 
  -8  20  10      789.98      779.74     32.29 o 
  -7  20  10     1481.19     1446.31     41.09 o 
  -6  20  10     1353.47     1269.90     37.19 o 
  -5  20  10     1662.28     1504.08     36.37 o 
  -4  20  10      136.01      145.68     17.39 o 
  -3  20  10       12.12       -6.28     18.44 o 
  -2  20  10      284.39      255.62     24.95 o 
  -1  20  10      156.56      121.32     24.21 o 
   0  20  10      104.74      112.43     20.95 o 
   1  20  10       50.67       81.13     25.99 o 
   2  20  10       23.31        7.42     34.71 o 
 -10  21  10      177.91      225.00     39.84 o 
  -9  21  10      419.16      456.11     40.40 o 
  -8  21  10      198.03      165.75     22.26 o 
  -7  21  10      178.71      188.06     20.76 o 
  -6  21  10      179.82      180.96     19.42 o 
  -5  21  10      197.70      231.53     23.28 o 
  -4  21  10      556.49      549.52     29.57 o 
  -3  21  10      114.19      155.76     22.38 o 
  -2  21  10       10.10        1.30     21.99 o 
  -1  21  10      167.44      168.56     25.07 o 
   0  21  10       56.33       47.43     20.49 o 
   1  21  10       43.21       21.38     45.78 o 
   2  21  10      151.06      184.31     38.35 o 
 -10  22  10      308.63      333.73     43.60 o 
  -9  22  10      243.37      273.84     39.87 o 
  -8  22  10      154.81      201.65     22.57 o 
  -7  22  10      319.65      355.39     24.33 o 
  -6  22  10       14.30        4.44     16.65 o 
  -5  22  10      253.76      229.86     23.96 o 
  -4  22  10     1957.02     1847.43     53.55 o 
  -3  22  10       35.77       36.13     29.57 o 
  -2  22  10       19.09       26.11     21.10 o 
  -1  22  10        5.30       -8.98     21.11 o 
   0  22  10        4.91      -23.23     45.25 o 
   1  22  10      481.93      558.06     44.06 o 
   2  22  10      534.96      609.11     49.55 o 
 -10  23  10      432.12      533.68     49.97 o 
  -9  23  10      388.10      395.84     40.72 o 
  -8  23  10        4.59       -2.43     19.46 o 
  -7  23  10      820.41      779.40     32.23 o 
  -6  23  10     1261.02     1135.61     36.78 o 
  -5  23  10     2787.11     2711.69     69.56 o 
  -4  23  10      145.68      152.03     29.45 o 
  -3  23  10     1050.41     1030.86     40.39 o 
  -2  23  10     3288.36     3344.60     82.49 o 
  -1  23  10      420.11      380.68     32.63 o 
   0  23  10      952.72      913.00     74.50 o 
   1  23  10      969.57     1042.60     58.23 o 
   2  23  10      104.45      110.25     38.11 o 
  -9  24  10      436.32      422.99     59.39 o 
  -8  24  10      449.77      457.33     32.20 o 
  -7  24  10     1001.56      984.33     36.79 o 
  -6  24  10       23.51        5.90     21.32 o 
  -5  24  10      243.09      278.36     36.27 o 
  -4  24  10     1360.12     1390.31     46.78 o 
  -3  24  10       19.59       25.13     23.70 o 
  -2  24  10       37.07       61.40     29.35 o 
  -1  24  10       89.94       24.31     30.69 o 
   0  24  10        0.44        0.15     44.88 o 
   1  24  10      167.21      133.44     52.06 o 
  -9  25  10      469.99      551.02     47.01 o 
  -8  25  10        1.07       20.02     23.97 o 
  -7  25  10      308.61      353.24     29.73 o 
  -6  25  10      543.21      563.16     33.52 o 
  -5  25  10        4.43        3.08     21.77 o 
  -4  25  10       44.71       40.63     22.20 o 
  -3  25  10      513.48      580.44     33.07 o 
  -2  25  10        4.18       -5.16     28.57 o 
  -1  25  10        5.23       13.91     43.08 o 
   0  25  10       13.26      -15.26     46.23 o 
   1  25  10       48.51       17.65     54.60 o 
  -9  26  10      370.79      476.36     44.81 o 
  -8  26  10       72.56       70.02     33.88 o 
  -7  26  10      241.70      267.82     24.93 o 
  -6  26  10       91.41       90.80     25.30 o 
  -5  26  10       32.06        5.56     23.94 o 
  -4  26  10      579.08      625.56     35.63 o 
  -3  26  10      443.80      491.42     32.58 o 
  -2  26  10       33.68        9.21     44.28 o 
  -1  26  10       15.73       43.23     46.08 o 
   0  26  10      290.32      235.32     54.75 o 
   1  26  10       46.29      100.68     52.21 o 
  -8  27  10      120.30       86.38     34.48 o 
  -7  27  10      229.98      242.38     35.78 o 
  -6  27  10       42.16       38.27     24.85 o 
  -5  27  10     1400.67     1260.97     47.47 o 
  -4  27  10      501.33      491.79     32.51 o 
  -3  27  10      364.93      415.78     39.75 o 
  -2  27  10     2511.28     2682.15    122.97 o 
  -1  27  10      125.00      198.52     51.16 o 
   0  27  10     2455.32     2525.22    124.77 o 
  -8  28  10       31.48       19.26     34.05 o 
  -7  28  10     1117.48     1181.42     58.41 o 
  -6  28  10       80.94       70.29     26.34 o 
  -5  28  10       91.21       49.19     25.50 o 
  -4  28  10      500.96      505.80     41.62 o 
  -3  28  10      178.04      174.28     46.38 o 
  -2  28  10        2.09        3.29     45.03 o 
  -1  28  10        0.88       11.52     48.02 o 
   0  28  10      167.03      284.39     59.54 o 
  -8  29  10       72.29       60.48     36.25 o 
  -7  29  10        0.44        5.29     34.55 o 
  -6  29  10       54.86       51.93     36.49 o 
  -5  29  10        6.46       -8.71     24.24 o 
  -4  29  10       27.15       29.92     45.93 o 
  -3  29  10        8.94        7.63     42.93 o 
  -2  29  10       70.08      100.83     48.92 o 
  -1  29  10        0.54      -24.98     47.72 o 
  -7  30  10      531.59      614.11     49.97 o 
  -6  30  10      122.67       98.75     51.84 o 
  -5  30  10       51.58       33.51     44.43 o 
  -4  30  10      533.48      502.50     58.34 o 
  -3  30  10      323.40      277.80     52.66 o 
  -2  30  10      535.90      660.93     69.71 o 
  -1  30  10       28.19       25.43     51.46 o 
  -6  31  10      204.49      186.40     50.41 o 
  -5  31  10     1246.38     1146.67     86.92 o 
  -4  31  10       28.04      -39.19     47.87 o 
  -3  31  10      740.74      742.61     70.76 o 
  -2  31  10     3861.38     4208.35    173.24 o 
  -5  32  10      285.67      362.03     57.89 o 
  -4  32  10     2680.13     2715.96    127.01 o 
  -3  32  10       96.30       44.28     53.26 o 
 -12   1  11      169.55      310.06     56.70 o 
 -11   1  11        5.01      -19.42     17.21 o 
 -10   1  11        2.36       -2.02     15.09 o 
  -9   1  11      469.11      473.21     25.13 o 
  -8   1  11     3649.20     3497.34     73.15 o 
  -7   1  11      250.33      199.84     13.91 o 
  -6   1  11       78.74      130.47     12.88 o 
  -5   1  11     6564.09     5805.38     76.25 o 
  -4   1  11     1304.51     1199.26     25.45 o 
  -3   1  11     3535.78     3579.77     61.16 o 
  -2   1  11     1089.16     1271.56     74.38 o 
  -1   1  11     1785.75     1844.79     46.72 o 
   0   1  11     2253.39     2218.45     82.66 o 
   1   1  11      625.47      647.98     47.44 o 
   2   1  11      819.59      855.13     35.36 o 
   3   1  11      567.39      641.76     33.11 o 
 -12   2  11      806.27      949.50     57.12 o 
 -11   2  11      605.63      746.64     30.60 o 
 -10   2  11     2400.05     2426.92     51.64 o 
  -9   2  11      804.22      762.73     27.73 o 
  -8   2  11      652.80      714.64     28.33 o 
  -7   2  11     2760.12     2737.41     53.45 o 
  -6   2  11       57.59       49.66     11.90 o 
  -5   2  11     1399.14     1421.28     26.05 o 
  -4   2  11      748.12      748.44     19.95 o 
  -3   2  11       13.36       24.72     12.01 o 
  -2   2  11     5047.54     4770.46     85.08 o 
  -1   2  11     2246.96     2314.18     39.61 o 
   0   2  11      155.13      272.36     19.29 o 
   1   2  11      456.86      487.36     31.45 o 
   2   2  11      246.28      336.29     30.74 o 
   3   2  11       75.49       91.77     30.01 o 
 -12   3  11     1567.88     1595.24     71.56 o 
 -11   3  11      138.80       97.12     19.25 o 
 -10   3  11      349.17      334.31     20.46 o 
  -9   3  11        4.33       10.86     14.72 o 
  -8   3  11     1607.50     1598.26     41.92 o 
  -7   3  11       71.27       89.61     14.35 o 
  -6   3  11      250.39      245.88     18.07 o 
  -5   3  11     4731.94     4715.98     66.92 o 
  -4   3  11      676.53      625.50     16.51 o 
  -3   3  11     7403.34     6762.06    127.55 o 
  -2   3  11      955.27     1043.68     59.88 o 
  -1   3  11      754.86      873.53     21.90 o 
   0   3  11     2205.84     2134.93     65.86 o 
   1   3  11      487.42      518.14     31.62 o 
   2   3  11     1012.26     1008.70     45.19 o 
   3   3  11      176.89      234.26     33.41 o 
 -12   4  11       44.11      140.32     55.05 o 
 -11   4  11        2.36       -7.12     17.05 o 
 -10   4  11      300.17      310.37     21.98 o 
  -9   4  11      239.35      240.81     18.97 o 
  -8   4  11       54.58       77.05     15.73 o 
  -7   4  11      133.16      120.96     13.98 o 
  -6   4  11       73.31       60.16     12.00 o 
  -5   4  11       49.08       48.29      8.55 o 
  -4   4  11        1.28       -3.08      7.86 o 
  -3   4  11       36.98       62.74     12.17 o 
  -2   4  11      616.62      676.84     22.19 o 
  -1   4  11     1521.97     1444.57     37.50 o 
   0   4  11        4.93      146.35     52.44 o 
   1   4  11        0.66      101.58     23.67 o 
   2   4  11       53.30      143.70     26.63 o 
   3   4  11      103.70       86.87     30.55 o 
 -12   5  11       31.34      -14.36     55.35 o 
 -11   5  11      385.62      405.08     28.31 o 
 -10   5  11      391.53      453.81     24.71 o 
  -9   5  11       35.88       47.68     15.40 o 
  -8   5  11     1664.33     1576.93     79.12 o 
  -7   5  11      529.09      541.63     21.43 o 
  -6   5  11     1231.50     1165.46     33.35 o 
  -5   5  11     1405.35     1343.52     25.24 o 
  -4   5  11      570.31      572.37     16.19 o 
  -3   5  11     1978.25     1930.10     40.66 o 
  -2   5  11     1558.95     1629.68     32.63 o 
  -1   5  11     1630.51     1619.72     57.54 o 
   0   5  11     1552.59     1503.66     41.79 o 
   1   5  11     2221.83     2171.21     67.07 o 
   2   5  11      683.46      765.35     38.63 o 
   3   5  11      378.49      432.72     36.87 o 
 -12   6  11     1760.48     1966.17    113.99 o 
 -11   6  11     1134.42     1119.11     50.10 o 
 -10   6  11     1776.38     1842.27     51.30 o 
  -9   6  11      661.00      642.59     29.76 o 
  -8   6  11      662.28      749.72     42.05 o 
  -7   6  11     4965.45     4888.87     86.25 o 
  -6   6  11      264.96      190.39     14.63 o 
  -5   6  11      836.73      896.51     19.86 o 
  -4   6  11      280.82      235.13     12.15 o 
  -3   6  11      106.78      133.06     24.98 o 
  -2   6  11     4586.71     4509.92     66.81 o 
  -1   6  11      758.13      852.65     31.19 o 
   0   6  11       61.34      143.59     24.03 o 
   1   6  11       63.42      175.90     33.17 o 
   2   6  11      803.95      924.16     49.84 o 
   3   6  11       91.66      161.15     48.19 o 
 -12   7  11      265.93      399.43     66.72 o 
 -11   7  11      107.66      139.56     28.90 o 
 -10   7  11      220.67      246.88     24.40 o 
  -9   7  11      207.78      172.38     20.63 o 
  -8   7  11     1777.92     1746.77     45.96 o 
  -7   7  11      748.30      715.98     48.50 o 
  -6   7  11      462.42      445.01     21.63 o 
  -5   7  11     1789.61     1901.56     32.08 o 
  -4   7  11      135.04      136.01     11.95 o 
  -3   7  11     3292.50     3041.76     62.37 o 
  -2   7  11      244.06      305.60     16.96 o 
  -1   7  11     1684.69     1733.67     46.45 o 
   0   7  11     1615.69     1550.57     48.06 o 
   1   7  11      157.24      177.68     27.19 o 
   2   7  11     1502.59     1547.98     56.12 o 
   3   7  11      707.46      726.49     43.43 o 
 -12   8  11      184.57      144.36     60.44 o 
 -11   8  11      191.45      206.67     30.94 o 
 -10   8  11      135.48      153.38     22.72 o 
  -9   8  11       25.91       20.22     19.52 o 
  -8   8  11        3.59        4.73     13.01 o 
  -7   8  11      356.28      304.99     28.28 o 
  -6   8  11     2091.70     1915.55     51.41 o 
  -5   8  11      140.08      162.75     14.02 o 
  -4   8  11       39.63       40.26      9.63 o 
  -3   8  11        0.22        2.64      6.61 o 
  -2   8  11     1840.47     1758.44     53.25 o 
  -1   8  11     2160.98     2089.47     49.45 o 
   0   8  11      673.45      783.92     31.60 o 
   1   8  11      626.17      651.43     30.91 o 
   2   8  11       64.51      140.52     52.69 o 
   3   8  11      180.48      273.32     35.28 o 
 -12   9  11        1.19       15.56     56.55 o 
 -11   9  11      105.42      109.34     29.37 o 
 -10   9  11      237.42      272.13     25.62 o 
  -9   9  11      199.36      232.34     22.66 o 
  -8   9  11     1074.29      986.32     29.24 o 
  -7   9  11      867.87      827.22     35.96 o 
  -6   9  11     2515.81     2315.43     53.71 o 
  -5   9  11     5348.47     4880.33    109.16 o 
  -4   9  11      501.35      544.68     15.92 o 
  -3   9  11      493.42      559.85     18.17 o 
  -2   9  11     3259.34     3146.86     67.32 o 
  -1   9  11     2489.08     2551.64     67.43 o 
   0   9  11      634.69      743.43     31.22 o 
   1   9  11      343.95      409.73     26.50 o 
   2   9  11      893.01     1036.84     52.53 o 
   3   9  11     1126.30     1175.52     54.40 o 
 -12  10  11      292.24      384.62     69.11 o 
 -11  10  11      949.85      900.84     45.97 o 
 -10  10  11     1366.22     1442.61     45.31 o 
  -9  10  11      706.42      680.19     31.14 o 
  -8  10  11     1304.98     1253.72     38.18 o 
  -7  10  11     5165.60     4672.99     83.02 o 
  -6  10  11      237.93      239.27     14.50 o 
  -5  10  11     1404.70     1451.45     34.48 o 
  -4  10  11      401.31      391.74     13.49 o 
  -3  10  11     1671.33     1675.92     47.14 o 
  -2  10  11       83.84      125.76     19.00 o 
  -1  10  11     1117.38     1170.44     62.42 o 
   0  10  11       89.51      167.89     20.35 o 
   1  10  11       59.35       62.54     20.09 o 
   2  10  11     3751.83     3634.56     81.07 o 
   3  10  11      757.44      811.01     45.78 o 
 -12  11  11      349.19      359.49     69.11 o 
 -11  11  11       87.83      107.63     36.79 o 
 -10  11  11      526.53      519.05     30.73 o 
  -9  11  11      299.90      259.81     23.61 o 
  -8  11  11     1627.44     1558.63     43.69 o 
  -7  11  11      261.22      227.79     19.87 o 
  -6  11  11     2218.67     2078.80     39.80 o 
  -5  11  11      225.87      237.48     12.37 o 
  -4  11  11        9.51        7.79      6.69 o 
  -3  11  11     8555.30     8064.32    180.83 o 
  -2  11  11       22.12       40.54     13.81 o 
  -1  11  11      941.94      819.10     31.31 o 
   0  11  11     2015.21     1995.58     50.62 o 
   1  11  11      619.55      666.72     31.99 o 
   2  11  11       65.72      107.22     36.06 o 
   3  11  11       93.94      158.68     34.06 o 
 -11  12  11      443.06      471.02     46.58 o 
 -10  12  11       15.49        6.18     20.94 o 
  -9  12  11      104.06       88.03     20.54 o 
  -8  12  11        5.63       -6.56     16.46 o 
  -7  12  11       55.46       56.84     16.10 o 
  -6  12  11       40.98       38.79     13.52 o 
  -5  12  11      555.23      554.63     16.36 o 
  -4  12  11      194.03      170.52     14.24 o 
  -3  12  11       41.20       33.26     11.11 o 
  -2  12  11     1908.85     1860.79     45.86 o 
  -1  12  11      392.31      431.81     28.14 o 
   0  12  11       47.54      117.29     19.97 o 
   1  12  11       48.49      105.17     21.94 o 
   2  12  11        0.40       23.89     26.22 o 
   3  12  11       61.70       85.90     32.24 o 
 -11  13  11      166.80      192.41     39.33 o 
 -10  13  11      333.72      348.67     28.09 o 
  -9  13  11      241.18      258.87     24.10 o 
  -8  13  11      211.86      207.04     21.16 o 
  -7  13  11     4225.65     3867.91     81.52 o 
  -6  13  11     2608.80     2427.19     44.77 o 
  -5  13  11      651.30      634.61     19.34 o 
  -4  13  11      248.13      285.54     12.29 o 
  -3  13  11     7214.67     6903.24    113.83 o 
  -2  13  11     2868.07     2879.46     62.04 o 
  -1  13  11      377.21      384.53     33.34 o 
   0  13  11     2032.40     1946.45     50.46 o 
   1  13  11     4830.58     4655.22     95.48 o 
   2  13  11      566.51      616.47     34.10 o 
 -11  14  11      904.80     1011.29     85.72 o 
 -10  14  11     1195.05     1190.76     48.91 o 
  -9  14  11     1325.76     1290.40     42.48 o 
  -8  14  11      108.25      127.72     19.88 o 
  -7  14  11     1987.18     1865.76     57.74 o 
  -6  14  11       23.58       15.87     11.70 o 
  -5  14  11      619.05      639.71     22.46 o 
  -4  14  11        6.23       10.07      6.56 o 
  -3  14  11      141.17      137.19     14.23 o 
  -2  14  11      686.92      708.19     29.57 o 
  -1  14  11       74.01       99.05     21.79 o 
   0  14  11       51.60       97.85     20.98 o 
   1  14  11       90.07      166.08     32.29 o 
   2  14  11     1540.79     1614.03     59.30 o 
 -11  15  11        9.94      -40.69     54.01 o 
 -10  15  11       91.11      111.30     35.07 o 
  -9  15  11        4.01      -14.83     19.22 o 
  -8  15  11     1551.98     1475.24     48.48 o 
  -7  15  11      560.73      546.67     22.56 o 
  -6  15  11      184.00      193.51     18.68 o 
  -5  15  11     1340.57     1362.57     38.35 o 
  -4  15  11        6.01       -4.87     11.19 o 
  -3  15  11       13.46        8.84      6.12 o 
  -2  15  11      129.36      177.85     19.06 o 
  -1  15  11     1785.33     1717.29     45.95 o 
   0  15  11      898.32      904.02     36.00 o 
   1  15  11       11.19       25.26     22.39 o 
   2  15  11      415.56      413.54     35.96 o 
 -11  16  11      226.06      280.65     65.08 o 
 -10  16  11       33.88        3.98     32.59 o 
  -9  16  11      526.25      509.00     29.77 o 
  -8  16  11      237.34      171.02     23.96 o 
  -7  16  11      380.73      425.40     24.84 o 
  -6  16  11     2034.06     1930.41     66.70 o 
  -5  16  11       78.64       63.10     12.30 o 
  -4  16  11        0.77        6.36     14.32 o 
  -3  16  11      324.10      286.48     20.87 o 
  -2  16  11     1110.45     1072.63     34.85 o 
  -1  16  11      111.48      116.25     20.14 o 
   0  16  11      159.55      192.13     23.05 o 
   1  16  11        0.82      -22.08     22.55 o 
   2  16  11        4.39      -24.98     28.67 o 
 -11  17  11       42.60      136.58     59.69 o 
 -10  17  11       42.15       44.47     37.10 o 
  -9  17  11     1522.47     1457.92     45.31 o 
  -8  17  11        8.15        2.47     12.30 o 
  -7  17  11     1354.26     1213.99     57.79 o 
  -6  17  11      434.42      422.61     20.65 o 
  -5  17  11     2513.51     2227.50     57.47 o 
  -4  17  11     1516.50     1424.43     38.88 o 
  -3  17  11     1242.81     1083.87     42.18 o 
  -2  17  11     2706.04     2434.32     55.69 o 
  -1  17  11     2791.67     2694.89     61.44 o 
   0  17  11      895.52      889.40     36.45 o 
   1  17  11      480.88      472.39     36.03 o 
   2  17  11      812.08      798.33     47.16 o 
 -11  18  11     1257.55     1086.68     88.11 o 
 -10  18  11      925.83      969.26     56.27 o 
  -9  18  11      162.53      155.82     20.50 o 
  -8  18  11       36.35       51.19     17.27 o 
  -7  18  11     2114.42     2003.90     44.95 o 
  -6  18  11      367.86      411.89     23.77 o 
  -5  18  11      260.21      291.41     18.11 o 
  -4  18  11      298.97      284.75     20.49 o 
  -3  18  11      167.25      150.18     21.92 o 
  -2  18  11        0.48       -3.80     11.27 o 
  -1  18  11        3.42        9.24     18.32 o 
   0  18  11      111.79      119.53     22.36 o 
   1  18  11      517.01      526.74     37.59 o 
   2  18  11      233.54      255.51     40.80 o 
 -10  19  11       70.40      115.34     56.10 o 
  -9  19  11       75.78       51.55     20.47 o 
  -8  19  11      415.62      440.24     23.77 o 
  -7  19  11       27.80       20.16     16.08 o 
  -6  19  11      164.89      160.35     17.30 o 
  -5  19  11      712.07      701.32     47.53 o 
  -4  19  11       30.30       28.20     20.19 o 
  -3  19  11      984.85      902.02     37.71 o 
  -2  19  11      661.26      703.61     33.91 o 
  -1  19  11        7.86      -15.47     26.15 o 
   0  19  11      479.25      510.38     29.38 o 
   1  19  11      242.49      239.99     31.41 o 
   2  19  11       51.73        6.28     36.26 o 
 -10  20  11       51.89       67.40     35.66 o 
  -9  20  11      411.23      423.26     28.37 o 
  -8  20  11      701.29      657.15     37.30 o 
  -7  20  11       23.44       18.31     16.25 o 
  -6  20  11      706.51      711.35     26.27 o 
  -5  20  11        2.77      -25.04     19.60 o 
  -4  20  11       15.72       12.95     19.59 o 
  -3  20  11      157.76      160.48     23.65 o 
  -2  20  11      404.25      446.84     29.84 o 
  -1  20  11        7.21       21.08     19.46 o 
   0  20  11       88.93      103.58     28.07 o 
   1  20  11       12.09       -5.54     26.42 o 
 -10  21  11       72.26       66.25     51.61 o 
  -9  21  11     1154.10     1067.14     45.38 o 
  -8  21  11       29.72       29.46     23.82 o 
  -7  21  11      981.95      867.48     33.52 o 
  -6  21  11      141.35      154.62     17.76 o 
  -5  21  11      599.79      567.70     31.47 o 
  -4  21  11      849.25      865.84     38.54 o 
  -3  21  11      917.57      891.60     39.39 o 
  -2  21  11     1921.26     1925.03     80.54 o 
  -1  21  11     1940.82     1973.59     60.96 o 
   0  21  11      578.10      612.28     38.48 o 
   1  21  11     1315.52     1343.67     80.11 o 
 -10  22  11      679.19      711.46     51.42 o 
  -9  22  11      585.45      647.04     47.24 o 
  -8  22  11       15.33       -3.14     19.83 o 
  -7  22  11      728.31      732.77     31.12 o 
  -6  22  11      447.55      539.72     32.04 o 
  -5  22  11      147.24      132.78     23.28 o 
  -4  22  11      149.41      131.00     23.78 o 
  -3  22  11       93.01      111.88     23.82 o 
  -2  22  11       78.03       71.38     30.51 o 
  -1  22  11        8.41       17.66     24.46 o 
   0  22  11      310.17      319.13     39.31 o 
   1  22  11      141.65      177.67     40.10 o 
  -9  23  11       58.24       73.28     34.98 o 
  -8  23  11       85.91       64.88     22.24 o 
  -7  23  11       57.01       89.66     20.77 o 
  -6  23  11      201.13      207.20     29.16 o 
  -5  23  11      311.60      354.93     41.20 o 
  -4  23  11       17.62       21.67     26.38 o 
  -3  23  11      335.96      338.28     28.61 o 
  -2  23  11      484.35      511.39     34.01 o 
  -1  23  11       84.20      110.71     31.36 o 
   0  23  11      270.31      232.03     54.15 o 
   1  23  11      162.23      181.68     38.88 o 
  -9  24  11      590.94      661.38     47.55 o 
  -8  24  11      505.09      462.50     28.80 o 
  -7  24  11        2.93      -24.82     19.46 o 
  -6  24  11     1163.77     1141.71     76.17 o 
  -5  24  11      143.05      160.31     26.05 o 
  -4  24  11       75.49      107.56     41.78 o 
  -3  24  11       80.53       77.83     24.11 o 
  -2  24  11       53.09       68.26     39.87 o 
  -1  24  11       73.97       32.46     49.82 o 
   0  24  11      381.00      324.78     58.19 o 
  -9  25  11     1305.00     1253.36     62.93 o 
  -8  25  11      169.47      180.18     29.98 o 
  -7  25  11      489.16      511.15     34.16 o 
  -6  25  11      238.70      241.28     27.98 o 
  -5  25  11     1049.16     1073.79     44.25 o 
  -4  25  11      983.10      978.90     42.02 o 
  -3  25  11       77.58       82.72     25.86 o 
  -2  25  11      687.43      695.33     63.58 o 
  -1  25  11     1480.79     1748.96    100.08 o 
   0  25  11      198.72      171.89     58.79 o 
  -8  26  11      222.25      195.79     37.74 o 
  -7  26  11      693.79      716.59     38.78 o 
  -6  26  11      240.28      250.83     35.94 o 
  -5  26  11      210.46      209.95     27.94 o 
  -4  26  11      247.80      244.76     28.62 o 
  -3  26  11      123.09      143.11     31.71 o 
  -2  26  11        0.38       -5.68     47.12 o 
  -1  26  11        7.26       17.20     52.66 o 
   0  26  11      276.34      403.77     62.08 o 
  -8  27  11       20.51        7.48     34.27 o 
  -7  27  11       67.41       88.57     34.26 o 
  -6  27  11      101.16       75.21     33.16 o 
  -5  27  11        0.64       -7.98     29.80 o 
  -4  27  11       31.36        0.86     28.40 o 
  -3  27  11      110.11       26.48     44.28 o 
  -2  27  11      121.53      172.79     50.86 o 
  -1  27  11        1.64       23.04     50.86 o 
  -8  28  11      228.53      209.67     39.59 o 
  -7  28  11        5.03      -32.37     31.71 o 
  -6  28  11      551.50      631.83     71.43 o 
  -5  28  11      145.97      108.61     33.76 o 
  -4  28  11       28.22       10.47     46.67 o 
  -3  28  11       11.22       30.07     45.18 o 
  -2  28  11      119.73       83.33     50.27 o 
  -1  28  11      321.11      308.62     63.73 o 
  -7  29  11      422.16      514.26     47.03 o 
  -6  29  11      248.22      248.42     38.29 o 
  -5  29  11      633.34      584.20     69.11 o 
  -4  29  11      719.13      789.73     66.12 o 
  -3  29  11       30.77      -37.70     44.58 o 
  -2  29  11      615.31      699.82     68.96 o 
  -6  30  11      306.94      394.83     42.17 o 
  -5  30  11       92.56       85.12     51.91 o 
  -4  30  11       32.49       -9.28     44.88 o 
  -3  30  11      380.63      444.16     59.99 o 
  -2  30  11       26.25        9.28     54.45 o 
  -5  31  11       28.75       58.79     48.62 o 
  -4  31  11      132.76      108.91     53.11 o 
 -12   0  12     1788.06     1799.67    104.42 o 
 -11   0  12      174.19      147.85     34.50 o 
 -10   0  12     3133.14     3500.03     91.64 o 
  -9   0  12     2933.63     2790.19     89.89 o 
  -8   0  12     3752.14     3487.13    104.33 o 
  -7   0  12      281.28      309.54     22.92 o 
  -6   0  12     2409.79     2114.42     69.48 o 
  -5   0  12      656.72      591.83     28.92 o 
  -4   0  12      836.41      809.18     33.56 o 
  -3   0  12      872.37      871.87     35.12 o 
  -2   0  12      769.33      842.45     43.24 o 
  -1   0  12        2.32      -38.33     37.70 o 
   0   0  12       60.09      130.82     47.20 o 
   1   0  12      179.69      231.14     32.19 o 
   2   0  12      491.20      576.52     60.29 o 
 -12   1  12      381.85      378.95     44.08 o 
 -11   1  12      136.08      201.05     22.20 o 
 -10   1  12      520.50      583.10     37.56 o 
  -9   1  12      215.12      240.25     21.52 o 
  -8   1  12      292.14      306.81     24.01 o 
  -7   1  12     5807.85     5454.60     95.47 o 
  -6   1  12      126.24      143.65     13.77 o 
  -5   1  12     2363.15     2083.91     40.56 o 
  -4   1  12     1340.72     1332.18     30.72 o 
  -3   1  12      239.60      297.35     17.47 o 
  -2   1  12     1210.95     1347.88     39.06 o 
  -1   1  12       21.66        1.41     17.34 o 
   0   1  12     1117.17     1065.68    144.29 o 
   1   1  12      958.74     1006.41     37.79 o 
   2   1  12      204.82      242.32     26.67 o 
 -12   2  12       19.69        4.47     35.05 o 
 -11   2  12       59.65       34.59     22.09 o 
 -10   2  12       95.54      128.53     19.62 o 
  -9   2  12        5.12       17.34     17.14 o 
  -8   2  12      424.69      434.38     23.52 o 
  -7   2  12      142.28      169.86     15.68 o 
  -6   2  12      196.13      210.91     15.63 o 
  -5   2  12      187.28      178.94     14.59 o 
  -4   2  12       20.18       26.92     10.66 o 
  -3   2  12       55.35       75.36     15.24 o 
  -2   2  12      283.05      362.50     22.44 o 
  -1   2  12       39.06       35.53     47.05 o 
   0   2  12      560.09      632.99     65.12 o 
   1   2  12       53.18       96.94     27.08 o 
   2   2  12        2.78       50.85     24.33 o 
 -12   3  12       18.41       16.44     38.75 o 
 -11   3  12       27.57       19.29     21.55 o 
 -10   3  12      244.50      215.75     22.08 o 
  -9   3  12      386.73      401.30     24.58 o 
  -8   3  12      581.08      629.01     27.97 o 
  -7   3  12      539.70      479.71     20.72 o 
  -6   3  12      370.40      432.36     19.45 o 
  -5   3  12     3062.70     2903.02     51.65 o 
  -4   3  12     2617.71     2440.39     45.73 o 
  -3   3  12      835.53      829.99     26.23 o 
  -2   3  12      890.87      905.14     32.48 o 
  -1   3  12     3405.75     3272.49     70.85 o 
   0   3  12     1491.71     1568.59     67.02 o 
   1   3  12      839.60      887.78     34.79 o 
   2   3  12      410.19      477.07     32.89 o 
 -12   4  12      780.00      913.00     79.44 o 
 -11   4  12       37.70       23.86     21.75 o 
 -10   4  12      991.72     1002.66     33.57 o 
  -9   4  12     2537.60     2479.79     53.06 o 
  -8   4  12     1290.99     1245.63     46.68 o 
  -7   4  12     1883.01     1759.49     39.97 o 
  -6   4  12     5215.25     4822.75     85.35 o 
  -5   4  12       54.03       35.06     10.80 o 
  -4   4  12     2755.86     2685.76     49.42 o 
  -3   4  12      692.62      686.98     25.22 o 
  -2   4  12       96.15      156.79     18.11 o 
  -1   4  12       51.89      144.19     25.43 o 
   0   4  12     1961.54     2203.38     57.31 o 
   1   4  12      402.03      408.95     40.25 o 
   2   4  12     1079.46     1055.36     50.44 o 
 -12   5  12      140.51      160.07     56.85 o 
 -11   5  12      193.26      207.92     25.79 o 
 -10   5  12      543.08      608.56     27.03 o 
  -9   5  12      665.29      653.97     26.26 o 
  -8   5  12       25.04       38.48     16.30 o 
  -7   5  12     1372.21     1340.61     33.88 o 
  -6   5  12      567.43      542.95     20.98 o 
  -5   5  12     1659.46     1494.79     32.15 o 
  -4   5  12      473.56      579.92     20.14 o 
  -3   5  12      210.53      237.60     16.63 o 
  -2   5  12      792.55      807.02     37.31 o 
  -1   5  12     1027.03      903.25     37.75 o 
   0   5  12     1630.96     1749.93     47.86 o 
   1   5  12      590.06      663.00     38.08 o 
   2   5  12      215.27      244.16     31.30 o 
 -12   6  12       46.73       90.06     55.20 o 
 -11   6  12       46.51       87.55     27.99 o 
 -10   6  12       86.87       79.16     17.96 o 
  -9   6  12        0.24        7.85     15.37 o 
  -8   6  12       25.99       20.41     17.04 o 
  -7   6  12      422.46      398.85     24.36 o 
  -6   6  12     1187.38     1048.81     32.75 o 
  -5   6  12      465.00      442.02     26.21 o 
  -4   6  12      289.67      348.44     23.39 o 
  -3   6  12       75.64       78.33     16.28 o 
  -2   6  12       14.36       56.76     20.85 o 
  -1   6  12        7.10       80.60     27.89 o 
   0   6  12      740.27      899.36     34.85 o 
   1   6  12      289.80      282.81     30.99 o 
   2   6  12      140.61      128.00     30.01 o 
 -12   7  12        5.84       20.05     55.05 o 
 -11   7  12        5.51       73.30     49.22 o 
 -10   7  12      498.22      571.47     31.04 o 
  -9   7  12      313.20      326.22     23.93 o 
  -8   7  12     1267.92     1215.99     32.78 o 
  -7   7  12     1428.26     1253.90     36.49 o 
  -6   7  12      283.23      293.52     17.49 o 
  -5   7  12     3866.63     3372.62     58.34 o 
  -4   7  12     4691.04     4421.35     73.20 o 
  -3   7  12     2230.85     2170.47     46.64 o 
  -2   7  12      559.35      557.77     24.70 o 
  -1   7  12     1356.01     1218.37     56.89 o 
   0   7  12     1446.62     1529.88     53.58 o 
   1   7  12      421.47      431.17     32.76 o 
   2   7  12      104.73       98.79     29.40 o 
 -12   8  12     1293.44     1336.66     98.29 o 
 -11   8  12      293.58      306.23     57.15 o 
 -10   8  12     1021.11     1117.98     47.95 o 
  -9   8  12     1367.60     1265.78     40.86 o 
  -8   8  12     1522.08     1372.57     40.46 o 
  -7   8  12      224.87      206.24     24.25 o 
  -6   8  12      286.80      257.33     16.60 o 
  -5   8  12       15.51       20.40     12.39 o 
  -4   8  12      347.79      427.84     18.47 o 
  -3   8  12       22.90       37.96     15.59 o 
  -2   8  12        0.99       44.64     16.71 o 
  -1   8  12      669.87      734.15     30.61 o 
   0   8  12      523.67      640.14     32.15 o 
   1   8  12      260.97      291.24     31.10 o 
   2   8  12       41.21       73.65     30.49 o 
 -12   9  12      355.50      365.32     67.62 o 
 -11   9  12      277.23      351.56     61.34 o 
 -10   9  12      678.68      690.60     33.89 o 
  -9   9  12      488.10      490.09     44.93 o 
  -8   9  12        5.45        8.02     13.91 o 
  -7   9  12     1729.08     1636.14     43.84 o 
  -6   9  12      315.40      304.04     17.64 o 
  -5   9  12     3349.01     2894.90     56.26 o 
  -4   9  12       28.60       34.83     11.09 o 
  -3   9  12      317.93      353.53     25.60 o 
  -2   9  12     2636.25     2305.79    129.09 o 
  -1   9  12       12.50       13.63     17.47 o 
   0   9  12      175.17      213.92     22.86 o 
   1   9  12     1286.80     1203.69     45.19 o 
   2   9  12       42.38        9.36     29.64 o 
 -12  10  12        1.45        9.13     49.82 o 
 -11  10  12      149.76      179.07     55.50 o 
 -10  10  12       12.53       23.36     20.18 o 
  -9  10  12        0.64       -2.97     18.40 o 
  -8  10  12       93.25      126.46     19.34 o 
  -7  10  12       32.17       31.37     14.11 o 
  -6  10  12        1.01      -12.32      9.72 o 
  -5  10  12      571.06      554.71     21.97 o 
  -4  10  12       73.10      107.89     18.88 o 
  -3  10  12      111.26       88.40     25.29 o 
  -2  10  12      113.06      146.46     42.64 o 
  -1  10  12      283.86      299.40     30.21 o 
   0  10  12        8.13        1.44     19.99 o 
   1  10  12      456.73      566.20     32.25 o 
   2  10  12       19.50       28.92     29.56 o 
 -11  11  12      252.55      317.45     61.48 o 
 -10  11  12        6.99       -5.51     20.95 o 
  -9  11  12      237.95      227.66     23.60 o 
  -8  11  12     1612.16     1558.07     44.68 o 
  -7  11  12       19.32       12.55     15.88 o 
  -6  11  12     2382.58     2272.87     43.45 o 
  -5  11  12     3461.52     3199.70     69.33 o 
  -4  11  12     1116.39     1074.51     34.06 o 
  -3  11  12     3350.56     3241.58     67.11 o 
  -2  11  12     2307.33     2293.77     61.76 o 
  -1  11  12     1677.65     1632.36     45.06 o 
   0  11  12      347.33      420.58     33.73 o 
   1  11  12      492.42      515.74     33.62 o 
   2  11  12      894.33      958.07     61.58 o 
 -11  12  12      112.45      -19.90     51.16 o 
 -10  12  12      517.69      575.48     32.53 o 
  -9  12  12     1872.81     1729.18     49.42 o 
  -8  12  12     1178.04     1171.12     38.71 o 
  -7  12  12      413.78      435.12     24.85 o 
  -6  12  12      904.73      858.04     24.60 o 
  -5  12  12      187.63      206.04     16.38 o 
  -4  12  12      311.74      333.02     18.21 o 
  -3  12  12       30.97       58.06     20.97 o 
  -2  12  12      284.64      285.85     21.88 o 
  -1  12  12     1284.96     1321.23     41.08 o 
   0  12  12     2070.08     2001.75     53.09 o 
   1  12  12      154.68      217.64     27.23 o 
   2  12  12       25.33       30.43     35.53 o 
 -11  13  12      243.97      260.45     62.68 o 
 -10  13  12      560.53      609.63     33.46 o 
  -9  13  12       71.79       39.61     20.10 o 
  -8  13  12      126.25      138.85     20.07 o 
  -7  13  12      248.70      256.84     21.77 o 
  -6  13  12       34.24       15.20     15.27 o 
  -5  13  12     3608.52     3331.87    113.23 o 
  -4  13  12     1175.87     1078.41     60.50 o 
  -3  13  12      585.98      588.02     32.00 o 
  -2  13  12      198.57      229.64     33.73 o 
  -1  13  12      380.76      387.86     25.59 o 
   0  13  12      839.00      898.39     45.63 o 
   1  13  12      394.61      482.21     31.75 o 
   2  13  12      173.75      221.06     35.42 o 
 -11  14  12      156.87      209.29     59.54 o 
 -10  14  12      467.14      420.91     43.11 o 
  -9  14  12      136.09      115.06     22.06 o 
  -8  14  12      277.31      314.49     28.50 o 
  -7  14  12       15.12        4.06     16.28 o 
  -6  14  12        0.51        3.05     18.50 o 
  -5  14  12      287.53      293.92     18.33 o 
  -4  14  12      917.92      717.45     36.95 o 
  -3  14  12       63.67       65.00     19.67 o 
  -2  14  12      789.56      798.72     32.66 o 
  -1  14  12      353.04      392.61     25.89 o 
   0  14  12       80.62       99.92     22.72 o 
   1  14  12      245.17      301.89     33.69 o 
 -11  15  12      447.57      536.91     67.92 o 
 -10  15  12       14.48       68.39     34.22 o 
  -9  15  12      708.47      632.03     31.38 o 
  -8  15  12     1578.55     1484.71     44.25 o 
  -7  15  12       17.13       11.22     19.20 o 
  -6  15  12     2168.17     2008.85     52.73 o 
  -5  15  12     1569.06     1412.72     39.20 o 
  -4  15  12     1192.23     1115.48     40.95 o 
  -3  15  12      914.64      870.82     32.60 o 
  -2  15  12      634.65      703.47     30.28 o 
  -1  15  12     1333.42     1412.42     43.27 o 
   0  15  12     1274.69     1426.86     45.26 o 
   1  15  12      116.51      105.41     30.52 o 
 -11  16  12      312.49      219.46     57.00 o 
 -10  16  12     1155.63     1107.25     60.42 o 
  -9  16  12      417.48      468.08     29.61 o 
  -8  16  12     1136.01     1124.24     39.31 o 
  -7  16  12      479.08      514.98     35.89 o 
  -6  16  12      554.72      581.89     23.67 o 
  -5  16  12      269.25      267.14     44.88 o 
  -4  16  12       20.54       21.42     19.83 o 
  -3  16  12      266.63      269.51     38.10 o 
  -2  16  12      841.09      838.30     33.00 o 
  -1  16  12      573.91      622.22     44.83 o 
   0  16  12      773.62      853.47     36.53 o 
   1  16  12       68.78       80.97     51.51 o 
 -11  17  12       54.74       81.38     58.64 o 
 -10  17  12      576.84      536.31     69.71 o 
  -9  17  12      201.77      248.43     26.08 o 
  -8  17  12      106.39       94.62     21.04 o 
  -7  17  12       68.50       83.03     19.21 o 
  -6  17  12      117.74      106.30     18.75 o 
  -5  17  12     1291.65      951.43     87.13 o 
  -4  17  12      476.82      472.33     32.92 o 
  -3  17  12       11.11       -7.56     16.55 o 
  -2  17  12       29.20       76.02     20.46 o 
  -1  17  12      147.24      134.01     23.18 o 
   0  17  12      334.51      380.40     42.59 o 
   1  17  12      361.34      413.26     47.26 o 
 -10  18  12      380.43      401.07     65.82 o 
  -9  18  12      365.62      410.57     28.72 o 
  -8  18  12      562.22      627.77     31.06 o 
  -7  18  12       54.52        0.43      9.53 o 
  -6  18  12       24.66        8.42     15.07 o 
  -5  18  12      101.80       86.91     21.71 o 
  -4  18  12      705.38      672.02     33.58 o 
  -3  18  12        7.64       17.12     21.73 o 
  -2  18  12       83.11      128.08     21.36 o 
  -1  18  12       38.73       59.61     27.47 o 
   0  18  12      317.16      324.47     32.97 o 
   1  18  12      413.52      424.26     38.24 o 
 -10  19  12      282.62      351.41     59.24 o 
  -9  19  12       70.07       72.49     23.60 o 
  -8  19  12     1188.42     1108.20     40.41 o 
  -7  19  12      191.32      166.52     24.06 o 
  -6  19  12     3463.74     3365.07     82.40 o 
  -5  19  12      636.65      697.76     33.37 o 
  -4  19  12     1220.60     1112.15     48.07 o 
  -3  19  12     3337.87     3377.08     83.61 o 
  -2  19  12      765.70      802.71     38.87 o 
  -1  19  12      332.58      363.20     27.17 o 
   0  19  12      900.57      957.34     45.49 o 
   1  19  12      109.90      141.99     50.89 o 
 -10  20  12      690.56      613.35     74.95 o 
  -9  20  12     1276.44     1305.50     95.00 o 
  -8  20  12     2736.56     2681.37     57.28 o 
  -7  20  12       11.71       -9.62     16.47 o 
  -6  20  12      303.95      346.91     27.39 o 
  -5  20  12      132.45      151.06     24.22 o 
  -4  20  12       51.12       49.37     22.68 o 
  -3  20  12      593.08      662.25     35.29 o 
  -2  20  12       22.77       13.41     24.04 o 
  -1  20  12      147.20      172.59     28.59 o 
   0  20  12       36.05       42.51     27.67 o 
 -10  21  12       62.72       83.92     59.84 o 
  -9  21  12      394.82      372.05     65.52 o 
  -8  21  12      880.93      856.30     35.27 o 
  -7  21  12      166.02      167.65     19.74 o 
  -6  21  12      257.67      239.15     26.84 o 
  -5  21  12      734.76      775.13     37.82 o 
  -4  21  12      938.45     1003.97     41.70 o 
  -3  21  12       17.62        3.97     22.60 o 
  -2  21  12        3.96       -7.29     24.36 o 
  -1  21  12        8.14      -15.91     30.31 o 
   0  21  12      164.11      188.56     31.14 o 
 -10  22  12      100.21      138.08     62.38 o 
  -9  22  12      181.83      235.62     63.43 o 
  -8  22  12       29.27       52.26     21.75 o 
  -7  22  12        7.95        8.22     23.42 o 
  -6  22  12        1.12        2.41     21.84 o 
  -5  22  12      746.24      799.07     38.21 o 
  -4  22  12      256.98      267.30     27.28 o 
  -3  22  12       45.20       20.30     23.69 o 
  -2  22  12       32.32       22.25     48.77 o 
  -1  22  12        3.06        3.82     30.99 o 
   0  22  12      158.45      207.97     38.15 o 
  -9  23  12      283.44      245.51     37.35 o 
  -8  23  12     1615.94     1513.99     52.40 o 
  -7  23  12      312.50      355.74     31.38 o 
  -6  23  12     1253.01     1078.69     98.18 o 
  -5  23  12      249.55      248.01     28.76 o 
  -4  23  12     1680.00     1764.44     57.15 o 
  -3  23  12     1351.59     1443.91     60.56 o 
  -2  23  12      231.32      202.98     34.38 o 
  -1  23  12     1549.81     1677.96     77.34 o 
   0  23  12      719.57      711.79     74.65 o 
  -9  24  12       11.59       16.07     34.77 o 
  -8  24  12      423.26      462.79     34.10 o 
  -7  24  12      326.33      375.22     38.83 o 
  -6  24  12      736.17      721.99     38.15 o 
  -5  24  12        3.15      -16.15     23.39 o 
  -4  24  12       80.81       97.64     30.25 o 
  -3  24  12       42.00       78.19     32.16 o 
  -2  24  12      472.61      419.62     42.45 o 
  -1  24  12      142.93      116.39     52.21 o 
  -9  25  12       15.30      -18.64     33.19 o 
  -8  25  12       48.23       23.73     34.39 o 
  -7  25  12        0.71      -47.93     30.32 o 
  -6  25  12      169.97      216.49     33.98 o 
  -5  25  12      293.47      288.04     66.65 o 
  -4  25  12        7.15      -28.06     28.29 o 
  -3  25  12      162.76       67.61     47.12 o 
  -2  25  12       15.22      -25.13     45.33 o 
  -1  25  12       20.00      -22.44     52.51 o 
  -8  26  12        7.11        7.09     39.49 o 
  -7  26  12        3.11       25.05     31.64 o 
  -6  26  12       40.30       65.31     31.59 o 
  -5  26  12      254.89      293.92     37.00 o 
  -4  26  12        5.47       17.16     37.70 o 
  -3  26  12      330.35      359.91     39.76 o 
  -2  26  12      380.79      319.69     57.00 o 
  -8  27  12      228.21      205.60     40.00 o 
  -7  27  12      133.81      146.76     36.68 o 
  -6  27  12     1480.66     1480.33     65.88 o 
  -5  27  12      230.28      221.94     38.00 o 
  -4  27  12     1269.68     1355.32    117.21 o 
  -3  27  12     3087.65     3132.29    138.53 o 
  -2  27  12      434.65      496.22     66.27 o 
  -7  28  12       14.40      -16.83     32.67 o 
  -6  28  12       81.00       77.42     36.06 o 
  -5  28  12       46.38       46.85     34.63 o 
  -4  28  12       14.19       18.40     44.73 o 
  -3  28  12       19.66       32.01     48.02 o 
  -6  29  12      123.77      100.04     36.28 o 
  -5  29  12       39.73       49.52     33.48 o 
  -4  29  12      188.08      155.58     53.41 o 
  -3  29  12      434.29      518.51     65.52 o 
 -12   1  13      123.74      132.58     36.60 o 
 -11   1  13     1207.60     1274.16     61.24 o 
 -10   1  13      320.67      298.73     25.41 o 
  -9   1  13       40.46       52.98     18.71 o 
  -8   1  13      176.08      164.79     19.06 o 
  -7   1  13     2717.45     2280.47     53.99 o 
  -6   1  13     1823.73     1672.75     61.24 o 
  -5   1  13       79.58       59.71     15.81 o 
  -4   1  13     5083.15     4511.85     91.35 o 
  -3   1  13     1908.81     1842.30     77.56 o 
  -2   1  13      959.39     1071.59     49.19 o 
  -1   1  13      933.32      909.71     53.90 o 
   0   1  13     1039.31     1085.16     76.30 o 
   1   1  13      376.29      371.07     48.01 o 
 -12   2  13      757.93      767.92     55.05 o 
 -11   2  13     1029.21     1094.40     57.52 o 
 -10   2  13      135.59      131.42     20.35 o 
  -9   2  13     1196.62     1172.89     38.57 o 
  -8   2  13     1162.91     1101.25     41.60 o 
  -7   2  13      830.67      726.86     29.04 o 
  -6   2  13       75.29      123.28     17.35 o 
  -5   2  13      994.35      866.41     31.60 o 
  -4   2  13       13.24       92.30     35.60 o 
  -3   2  13     1185.13     1166.25     49.97 o 
  -2   2  13     1975.74     1927.13     97.18 o 
  -1   2  13       50.03      204.51     60.51 o 
   0   2  13      133.74      260.77     40.40 o 
   1   2  13      390.15      487.50     63.74 o 
 -12   3  13      351.28      304.62     40.97 o 
 -11   3  13      456.78      542.21     43.00 o 
 -10   3  13       72.23       59.65     18.34 o 
  -9   3  13     1550.04     1469.29     43.10 o 
  -8   3  13      372.50      391.27     23.68 o 
  -7   3  13       14.76       26.21     15.23 o 
  -6   3  13     1684.37     1545.81     37.77 o 
  -5   3  13      986.37      797.00     30.36 o 
  -4   3  13     4612.00     4242.52     78.66 o 
  -3   3  13       22.09       80.13     24.12 o 
  -2   3  13     2315.45     2237.55    113.26 o 
  -1   3  13     1879.13     1832.21     57.63 o 
   0   3  13      516.75      550.09     75.55 o 
   1   3  13      139.96      103.25     29.98 o 
 -12   4  13       78.85       46.67     51.76 o 
 -11   4  13       17.20       10.17     29.45 o 
 -10   4  13       26.70       19.01     17.86 o 
  -9   4  13       61.82       65.19     19.52 o 
  -8   4  13      137.92      115.90     18.09 o 
  -7   4  13      570.74      568.79     25.78 o 
  -6   4  13       29.26       36.67     13.18 o 
  -5   4  13      261.40      248.70     23.54 o 
  -4   4  13       25.62       77.78     23.93 o 
  -3   4  13       14.35       47.60     26.26 o 
  -2   4  13        0.06      143.13     24.37 o 
  -1   4  13      252.98      503.95     33.27 o 
   0   4  13        3.74       56.93     25.87 o 
   1   4  13       30.28       41.51     29.09 o 
 -12   5  13       81.14       90.81     52.51 o 
 -11   5  13       34.37       61.21     42.71 o 
 -10   5  13       44.29       44.50     18.44 o 
  -9   5  13     1122.15      991.10     31.84 o 
  -8   5  13       81.85       45.71     18.87 o 
  -7   5  13      479.12      474.47     24.39 o 
  -6   5  13     2794.21     2529.76     51.86 o 
  -5   5  13      985.48      934.49     28.25 o 
  -4   5  13     1974.58     1841.56     42.43 o 
  -3   5  13     1441.11     1365.40     40.44 o 
  -2   5  13      814.27      810.38     39.23 o 
  -1   5  13     2102.91     2168.14     64.81 o 
   0   5  13      435.77      581.99     34.49 o 
   1   5  13      252.85      387.83     63.52 o 
 -12   6  13      207.86      206.00     53.71 o 
 -11   6  13     2762.89     2636.22    129.40 o 
 -10   6  13      539.26      559.62     34.47 o 
  -9   6  13      536.56      550.63     25.53 o 
  -8   6  13      504.17      481.45     25.29 o 
  -7   6  13       35.08       39.95     16.82 o 
  -6   6  13      633.30      695.46     25.56 o 
  -5   6  13      258.46      257.08     17.43 o 
  -4   6  13       54.21       88.86     35.75 o 
  -3   6  13      227.41      259.60     30.35 o 
  -2   6  13     1075.97     1067.47     44.29 o 
  -1   6  13       10.55      178.99     26.28 o 
   0   6  13      744.65      784.72     38.07 o 
   1   6  13     1369.18     1293.02     53.20 o 
 -12   7  13       17.18      -62.68     48.47 o 
 -11   7  13      560.73      627.72     67.47 o 
 -10   7  13       18.69       30.44     20.88 o 
  -9   7  13      395.79      408.18     29.51 o 
  -8   7  13        7.23      -11.35     16.16 o 
  -7   7  13       38.77       41.97     16.92 o 
  -6   7  13     2586.23     2377.80     49.52 o 
  -5   7  13      660.49      599.05     23.42 o 
  -4   7  13     3932.42     3591.36     76.01 o 
  -3   7  13      116.31      207.79     31.31 o 
  -2   7  13     1145.50     1146.29     45.01 o 
  -1   7  13     2188.05     2180.19     68.67 o 
   0   7  13      254.87      327.42     32.56 o 
   1   7  13        9.14       65.34     28.94 o 
 -12   8  13        4.65      -57.00     51.61 o 
 -11   8  13        1.80       -3.14     48.02 o 
 -10   8  13      154.03      228.02     25.35 o 
  -9   8  13        1.42        7.45     11.74 o 
  -8   8  13      239.37      188.32     16.97 o 
  -7   8  13      339.14      351.62     22.10 o 
  -6   8  13       37.15       56.70     14.44 o 
  -5   8  13        5.51       13.13     13.35 o 
  -4   8  13        1.20       41.29     16.62 o 
  -3   8  13      258.42      225.76     31.14 o 
  -2   8  13       57.08      116.21     24.04 o 
  -1   8  13       21.12       91.54     29.17 o 
   0   8  13      509.17      518.43     42.34 o 
   1   8  13      284.22      427.35     67.47 o 
 -12   9  13      821.43      991.24     87.66 o 
 -11   9  13       66.59       70.91     50.56 o 
 -10   9  13      135.43      152.45     23.84 o 
  -9   9  13     1216.30     1102.88     39.31 o 
  -8   9  13      838.36      724.78     30.98 o 
  -7   9  13     1748.66     1457.04     55.16 o 
  -6   9  13      234.53      248.95     17.87 o 
  -5   9  13      149.28      211.91     16.98 o 
  -4   9  13     1166.89     1219.79     37.81 o 
  -3   9  13     2038.29     1868.87     56.60 o 
  -2   9  13      174.59      221.04     27.33 o 
  -1   9  13      677.37      729.62     31.88 o 
   0   9  13     2047.20     1946.99     53.90 o 
   1   9  13     1772.75     1892.88     80.81 o 
 -11  10  13     1238.94     1297.17     92.45 o 
 -10  10  13      129.23      134.66     24.32 o 
  -9  10  13     1075.77     1064.52     38.45 o 
  -8  10  13     2569.51     2385.44     59.03 o 
  -7  10  13       19.51       23.20     12.43 o 
  -6  10  13       20.71       26.63     13.67 o 
  -5  10  13      416.43      382.21     20.02 o 
  -4  10  13      269.52      300.69     26.16 o 
  -3  10  13       60.90       76.34     35.08 o 
  -2  10  13      805.57      815.17     39.95 o 
  -1  10  13        5.39       58.51     20.98 o 
   0  10  13      200.18      212.64     25.08 o 
   1  10  13     1402.23     1525.78     57.87 o 
 -11  11  13      842.43      907.61     76.74 o 
 -10  11  13       32.47        8.42     21.38 o 
  -9  11  13      195.54      201.61     23.71 o 
  -8  11  13       13.04      -24.28     17.91 o 
  -7  11  13      985.28     1027.47     36.17 o 
  -6  11  13       97.47      118.63     21.97 o 
  -5  11  13      125.47      134.94     16.11 o 
  -4  11  13      925.74      831.06     37.20 o 
  -3  11  13       20.06       17.89     22.16 o 
  -2  11  13      765.15      804.21     40.03 o 
  -1  11  13     1224.62     1297.61     42.61 o 
   0  11  13      136.63      144.55     25.25 o 
   1  11  13      723.14      776.91     43.23 o 
 -11  12  13        5.37       33.06     53.26 o 
 -10  12  13       18.47        5.32     32.39 o 
  -9  12  13       94.72      111.56     21.92 o 
  -8  12  13        3.18       -8.57     17.35 o 
  -7  12  13      820.91      820.01     32.75 o 
  -6  12  13      168.91      179.73     19.16 o 
  -5  12  13       74.96       67.60     17.91 o 
  -4  12  13        1.90       13.33     20.13 o 
  -3  12  13       37.05       62.05     22.25 o 
  -2  12  13      437.72      465.37     26.72 o 
  -1  12  13      221.29      320.07     39.84 o 
   0  12  13      562.45      575.71     35.00 o 
   1  12  13       11.00       22.80     30.69 o 
 -11  13  13       68.55       37.40     54.30 o 
 -10  13  13      615.57      708.61     72.56 o 
  -9  13  13      318.99      293.57     33.23 o 
  -8  13  13      608.66      576.10     29.80 o 
  -7  13  13     1078.44     1031.95     36.06 o 
  -6  13  13     3060.36     2780.84    100.87 o 
  -5  13  13     2056.22     1939.13     57.99 o 
  -4  13  13     1042.59     1012.74     42.05 o 
  -3  13  13     2037.85     1946.15     59.24 o 
  -2  13  13     1048.71     1048.80     41.17 o 
  -1  13  13     1814.15     1747.63     49.56 o 
   0  13  13      191.27      246.36     27.16 o 
   1  13  13       21.30       52.76     37.74 o 
 -11  14  13     1333.80     1213.84     93.05 o 
 -10  14  13      114.86      155.58     53.56 o 
  -9  14  13       87.93       52.52     21.11 o 
  -8  14  13      883.00      796.85     33.87 o 
  -7  14  13      328.97      306.77     32.09 o 
  -6  14  13      357.89      411.96     25.18 o 
  -5  14  13        1.47       -1.88     18.04 o 
  -4  14  13       14.34       25.38     21.40 o 
  -3  14  13      248.20      341.32     34.22 o 
  -2  14  13      436.83      474.97     27.81 o 
  -1  14  13       11.56       40.72     21.74 o 
   0  14  13      585.07      563.23     37.53 o 
   1  14  13     1036.31     1118.63     52.97 o 
 -11  15  13       13.36       27.38     50.41 o 
 -10  15  13      186.31      141.37     54.75 o 
  -9  15  13      866.42      810.07     35.75 o 
  -8  15  13      187.01      184.52     22.87 o 
  -7  15  13      197.92      196.00     22.13 o 
  -6  15  13     1518.86     1463.45     43.01 o 
  -5  15  13       61.56       68.79     27.93 o 
  -4  15  13      862.34      825.98     48.29 o 
  -3  15  13      668.84      701.78     30.29 o 
  -2  15  13       58.47       50.49     20.69 o 
  -1  15  13      619.74      656.66     32.90 o 
   0  15  13       44.31       57.40     28.33 o 
 -11  16  13      583.92      597.95     71.21 o 
 -10  16  13      160.58      151.99     57.45 o 
  -9  16  13       33.17       49.69     21.61 o 
  -8  16  13       66.39       69.86     19.97 o 
  -7  16  13      121.47      145.13     21.21 o 
  -6  16  13       93.44       73.06     22.60 o 
  -5  16  13      225.29      199.29     32.10 o 
  -4  16  13      242.03      258.53     34.19 o 
  -3  16  13      246.25      301.35     24.70 o 
  -2  16  13       71.95       80.66     22.19 o 
  -1  16  13      269.40      340.22     41.74 o 
   0  16  13      231.20      241.21     42.08 o 
 -10  17  13      928.01      973.59     86.62 o 
  -9  17  13      745.58      759.76     36.02 o 
  -8  17  13     1642.21     1502.76     46.78 o 
  -7  17  13      357.44      372.51     25.78 o 
  -6  17  13      439.65      431.17     39.60 o 
  -5  17  13      608.60      675.63     90.66 o 
  -4  17  13     1137.58     1127.43     43.57 o 
  -3  17  13     2049.61     1942.17     50.53 o 
  -2  17  13      833.30      901.99     36.77 o 
  -1  17  13      210.06      266.80     30.65 o 
   0  17  13     1519.44     1506.68     57.79 o 
 -10  18  13      151.76       91.55     51.76 o 
  -9  18  13       12.56       31.06     26.08 o 
  -8  18  13      963.71      966.46     38.93 o 
  -7  18  13       25.75        7.93     18.35 o 
  -6  18  13       36.96       17.35     29.25 o 
  -5  18  13      432.04      408.94     57.07 o 
  -4  18  13      140.06      183.53     26.13 o 
  -3  18  13      277.67      262.09     28.21 o 
  -2  18  13      747.31      805.11     39.83 o 
  -1  18  13       12.60        7.40     26.52 o 
   0  18  13       53.60       76.34     30.03 o 
 -10  19  13        1.57       16.01     56.25 o 
  -9  19  13      606.91      596.15     65.97 o 
  -8  19  13       80.52       89.62     22.56 o 
  -7  19  13      300.39      296.29     25.28 o 
  -6  19  13      115.45       88.08     45.55 o 
  -5  19  13      298.02      284.67     42.06 o 
  -4  19  13      969.11      998.49     42.96 o 
  -3  19  13      405.84      408.65     31.02 o 
  -2  19  13       17.86      -12.40     23.91 o 
  -1  19  13      524.44      580.64     38.43 o 
   0  19  13      100.23       92.15     30.60 o 
 -10  20  13      527.77      626.82     77.94 o 
  -9  20  13       33.34        1.05     52.66 o 
  -8  20  13        7.31       -0.18     23.88 o 
  -7  20  13      445.89      488.60     63.73 o 
  -6  20  13        3.57        7.11     22.62 o 
  -5  20  13        0.21      -13.76     21.29 o 
  -4  20  13       12.80       16.40     23.71 o 
  -3  20  13      430.10      490.72     40.10 o 
  -2  20  13      175.43      162.15     36.15 o 
  -1  20  13      404.55      464.13     36.27 o 
 -10  21  13     1152.41     1242.56     97.84 o 
  -9  21  13      184.19      123.42     58.64 o 
  -8  21  13     1726.92     1589.04     56.48 o 
  -7  21  13      126.44      124.46     34.58 o 
  -6  21  13      588.45      578.29     35.14 o 
  -5  21  13     1973.41     1969.30     59.74 o 
  -4  21  13      779.95      801.47     45.58 o 
  -3  21  13      856.57      840.53     48.87 o 
  -2  21  13      574.09      555.41     50.27 o 
  -1  21  13      271.09      285.23     78.39 o 
  -9  22  13       76.35       97.99     52.81 o 
  -8  22  13      851.80      907.31     79.29 o 
  -7  22  13       44.48       33.21     47.72 o 
  -6  22  13        5.34       52.33     30.64 o 
  -5  22  13      225.30      308.25     35.92 o 
  -4  22  13      141.09      178.97     77.34 o 
  -3  22  13      211.45      256.72     67.24 o 
  -2  22  13      524.59      536.95     45.87 o 
  -1  22  13      102.45       86.27     36.36 o 
  -9  23  13      222.62      210.93     62.08 o 
  -8  23  13       21.58        3.44     52.06 o 
  -7  23  13      259.44      381.99     39.06 o 
  -6  23  13      197.99      202.81     33.68 o 
  -5  23  13      124.68      127.32     37.40 o 
  -4  23  13      585.46      613.13     98.29 o 
  -3  23  13      437.21      520.92     43.74 o 
  -2  23  13        7.39      -52.11     33.01 o 
  -8  24  13       17.93       64.48     55.65 o 
  -7  24  13      710.37      740.71     55.13 o 
  -6  24  13       64.88       71.89     31.97 o 
  -5  24  13       87.05      115.04     33.45 o 
  -4  24  13       49.36       90.79     33.72 o 
  -3  24  13     1039.13     1128.52     60.87 o 
  -2  24  13      150.82      150.02     36.92 o 
  -8  25  13      602.06      575.81    127.76 o 
  -7  25  13      316.39      449.00     40.58 o 
  -6  25  13      184.72      255.34     56.77 o 
  -5  25  13      367.45      351.18     72.70 o 
  -4  25  13      460.69      521.28     74.50 o 
  -3  25  13     1042.93     1154.50     60.64 o 
  -2  25  13      252.70      212.43     58.79 o 
  -7  26  13      167.30      233.34     52.88 o 
  -6  26  13       79.76       80.01     38.07 o 
  -5  26  13      142.41      166.92     71.43 o 
  -4  26  13       78.59       99.99     35.73 o 
  -3  26  13       97.23      120.73     54.01 o 
  -7  27  13      350.98      456.19     43.25 o 
  -6  27  13       12.52       39.08     34.87 o 
  -5  27  13       36.52      113.95     35.41 o 
  -4  27  13       89.40      136.05     35.29 o 
  -5  28  13        2.69       -7.31     48.32 o 
 -12   0  14       16.25       -5.68     52.21 o 
 -11   0  14      612.08      516.56     61.63 o 
 -10   0  14      796.61      819.96     49.71 o 
  -9   0  14       33.25       35.85     26.94 o 
  -8   0  14     1853.67     1670.55     87.74 o 
  -7   0  14     1218.54     1129.88     51.06 o 
  -5   0  14      793.79      778.58     48.10 o 
  -4   0  14     1172.25     1170.05     87.44 o 
  -3   0  14       24.18      306.83     50.79 o 
  -2   0  14      372.26      462.86     58.64 o 
  -1   0  14     1663.05     1729.81    106.96 o 
   0   0  14       18.29      -71.96     52.96 o 
   1   0  14     1603.78     1812.24    121.03 o 
 -12   1  14       13.38      -30.38     33.63 o 
 -11   1  14       24.75       56.73     46.97 o 
 -10   1  14        8.65        3.95     27.10 o 
  -9   1  14      696.76      693.35     31.40 o 
  -8   1  14     1082.32     1040.19     36.62 o 
  -7   1  14      572.75      570.13     27.30 o 
  -6   1  14     3502.14     3051.57     67.87 o 
  -5   1  14      139.66      189.72     19.74 o 
  -4   1  14      365.53      461.93     25.81 o 
  -3   1  14     2462.74     2322.70     57.70 o 
  -2   1  14      107.18       86.92     38.30 o 
  -1   1  14      559.24      755.42     50.82 o 
   0   1  14      177.72      113.21     42.34 o 
   1   1  14      673.53      739.81     61.83 o 
 -12   2  14       35.18       42.98     34.86 o 
 -11   2  14      106.84      161.36     69.04 o 
 -10   2  14       13.14       12.85     20.80 o 
  -9   2  14       60.03       67.41     20.19 o 
  -8   2  14        0.77       12.11     17.34 o 
  -7   2  14      159.39      165.16     20.06 o 
  -6   2  14        0.30       50.06     19.75 o 
  -5   2  14       91.75       86.89     17.75 o 
  -4   2  14       33.77       34.83     17.76 o 
  -3   2  14       10.59      300.54     53.38 o 
  -2   2  14       12.87       41.60     25.74 o 
  -1   2  14       35.35      117.33     36.86 o 
   0   2  14        0.20       92.27     40.88 o 
   1   2  14      114.07      198.32     48.64 o 
 -12   3  14       20.16       63.26     35.91 o 
 -11   3  14      462.37      494.68     71.13 o 
 -10   3  14      723.45      718.62     29.87 o 
  -9   3  14      995.81      911.16     36.36 o 
  -8   3  14      448.10      475.00     30.08 o 
  -7   3  14      710.75      649.72     29.10 o 
  -6   3  14     3742.91     3163.71     69.40 o 
  -5   3  14      604.82      612.74     29.82 o 
  -4   3  14       43.21      121.21     46.99 o 
  -3   3  14     2391.79     2288.26     65.70 o 
  -2   3  14      331.06      368.88     32.24 o 
  -1   3  14      386.46      503.21     97.91 o 
   0   3  14      344.23      361.33     45.96 o 
 -12   4  14       21.17       15.26     50.71 o 
 -11   4  14     1897.53     2039.12     78.65 o 
 -10   4  14     1341.32     1355.98     39.48 o 
  -9   4  14       45.46       38.58     19.91 o 
  -8   4  14     1019.27     1051.75     36.72 o 
  -7   4  14      667.54      673.81     29.72 o 
  -6   4  14       19.82       76.08     17.75 o 
  -5   4  14        4.23       -4.86     16.46 o 
  -4   4  14     1655.57     1559.94     44.23 o 
  -3   4  14        2.74      135.22     29.42 o 
  -2   4  14      549.07      583.23     38.60 o 
  -1   4  14      971.35     1066.33     60.35 o 
   0   4  14       32.27       99.93     38.97 o 
 -12   5  14       44.42       44.13     54.01 o 
 -11   5  14      444.48      447.91     41.85 o 
 -10   5  14       43.09       47.87     18.87 o 
  -9   5  14      209.01      274.75     24.28 o 
  -8   5  14     2212.17     1962.76     51.05 o 
  -7   5  14       84.10       78.15     24.31 o 
  -6   5  14     1902.66     1712.31     41.05 o 
  -5   5  14      291.49      337.65     23.35 o 
  -4   5  14       40.24       84.69     21.93 o 
  -3   5  14     1410.85     1364.46     48.95 o 
  -2   5  14       33.95       82.37     27.24 o 
  -1   5  14      921.48     1014.42     60.52 o 
   0   5  14      308.96      316.07     46.86 o 
 -12   6  14       22.03      -22.74     52.36 o 
 -11   6  14      149.71      120.58     54.15 o 
 -10   6  14       11.62        4.19     17.98 o 
  -9   6  14      506.40      573.57     28.94 o 
  -8   6  14      294.18      304.10     23.51 o 
  -7   6  14      126.48      127.65     19.71 o 
  -6   6  14      184.64      197.39     23.51 o 
  -5   6  14      121.86      146.02     28.72 o 
  -4   6  14      651.14      762.72     61.88 o 
  -3   6  14        0.68       56.52     28.71 o 
  -2   6  14        3.88      -16.91     23.73 o 
  -1   6  14      214.41      263.79     42.09 o 
   0   6  14      190.88      291.26     58.57 o 
 -12   7  14       14.63        1.20     52.66 o 
 -11   7  14     1178.06     1179.88     83.92 o 
 -10   7  14       17.73        0.74     21.10 o 
  -9   7  14     1321.58     1250.17     42.69 o 
  -8   7  14     1122.09     1054.50     57.67 o 
  -7   7  14     1633.09     1475.80     45.23 o 
  -6   7  14     1140.21     1086.76     36.67 o 
  -5   7  14     2593.18     2385.36     58.80 o 
  -4   7  14     2179.87     2045.28     68.52 o 
  -3   7  14      520.55      566.54     34.31 o 
  -2   7  14      765.04      781.07     40.71 o 
  -1   7  14     1019.91     1084.20     50.16 o 
   0   7  14       66.22       55.72     37.93 o 
 -11   8  14      560.74      596.90     70.76 o 
 -10   8  14      777.93      833.54     43.12 o 
  -9   8  14      164.07      179.91     22.80 o 
  -8   8  14      415.56      421.25     25.99 o 
  -7   8  14      750.48      709.88     30.86 o 
  -6   8  14       12.90       56.74     21.40 o 
  -5   8  14      469.41      482.28     29.80 o 
  -4   8  14        4.68       74.50     21.56 o 
  -3   8  14       17.11       91.75     50.82 o 
  -2   8  14      386.43      514.15     43.96 o 
  -1   8  14     1424.32     1660.06     60.14 o 
   0   8  14       16.32       -0.30     39.59 o 
 -11   9  14      363.49      371.00     58.04 o 
 -10   9  14       79.09      105.62     44.13 o 
  -9   9  14      819.58      816.92     35.58 o 
  -8   9  14      517.94      501.35     28.38 o 
  -7   9  14      390.49      401.81     24.70 o 
  -6   9  14     4175.42     3936.13    102.61 o 
  -5   9  14      149.28      201.51     21.08 o 
  -4   9  14       95.56       88.12     22.77 o 
  -3   9  14     1708.56     1739.30     56.32 o 
  -2   9  14       23.11       41.26     26.04 o 
  -1   9  14      463.42      530.26     42.90 o 
   0   9  14       55.23       76.10     30.23 o 
 -11  10  14       50.80       17.20     54.01 o 
 -10  10  14        0.38       29.62     46.53 o 
  -9  10  14      324.64      315.25     26.70 o 
  -8  10  14      283.98      270.70     24.47 o 
  -7  10  14      129.64      146.66     19.13 o 
  -6  10  14        6.06       24.96     17.53 o 
  -5  10  14      388.35      400.26     36.16 o 
  -4  10  14       97.14      104.36     23.38 o 
  -3  10  14       22.95       14.94     22.47 o 
  -2  10  14      172.23      157.32     29.14 o 
  -1  10  14       44.10       66.70     29.52 o 
   0  10  14      128.05      158.59     30.96 o 
 -11  11  14      745.67      762.35     78.09 o 
 -10  11  14     1285.61     1219.38     89.46 o 
  -9  11  14      686.79      686.10     34.53 o 
  -8  11  14       19.85       29.69     19.42 o 
  -7  11  14     1811.41     1682.76     47.91 o 
  -6  11  14      755.99      757.17     31.95 o 
  -5  11  14     1976.50     1777.60     55.54 o 
  -4  11  14      928.58      908.47     41.71 o 
  -3  11  14      212.55      237.66     28.46 o 
  -2  11  14     1232.46     1222.69     49.73 o 
  -1  11  14     1021.23     1103.04     51.17 o 
   0  11  14      579.27      616.32     41.53 o 
 -11  12  14      863.78      912.85     79.74 o 
 -10  12  14      249.00      272.27     58.34 o 
  -9  12  14      298.61      281.21     25.64 o 
  -8  12  14      273.01      325.86     25.56 o 
  -7  12  14       36.01       46.56     18.58 o 
  -6  12  14        7.76       -6.08     14.42 o 
  -5  12  14      521.82      568.09     41.66 o 
  -4  12  14       28.18       30.50     25.74 o 
  -3  12  14        9.94       -5.17     23.58 o 
  -2  12  14      263.93      293.90     32.35 o 
  -1  12  14      498.90      619.38     39.01 o 
   0  12  14       15.15       63.99     30.42 o 
 -11  13  14      764.42      863.03     83.92 o 
 -10  13  14       88.20       18.25     51.31 o 
  -9  13  14      677.22      695.18     34.28 o 
  -8  13  14      647.22      640.15     31.76 o 
  -7  13  14      121.43      116.64     21.05 o 
  -6  13  14      625.57      569.41     28.55 o 
  -5  13  14      320.26      324.44     28.66 o 
  -4  13  14        7.13       -0.81     22.19 o 
  -3  13  14      510.11      566.16     34.95 o 
  -2  13  14       20.26       69.72     33.00 o 
  -1  13  14      187.49      207.27     29.61 o 
   0  13  14      121.76      140.98     32.91 o 
 -11  14  14      260.65      340.19     68.67 o 
 -10  14  14      111.83       67.02     53.26 o 
  -9  14  14     1021.43     1102.76     48.62 o 
  -8  14  14        0.16       -0.65     19.11 o 
  -7  14  14      118.99      140.40     21.56 o 
  -6  14  14        6.38      -15.34     26.82 o 
  -5  14  14      564.16      602.62     54.38 o 
  -4  14  14        4.35      -17.55     21.26 o 
  -3  14  14      277.53      307.96     30.68 o 
  -2  14  14      206.77      181.25     31.04 o 
  -1  14  14      192.86      208.13     32.07 o 
 -11  15  14       53.09       99.48     60.89 o 
 -10  15  14      135.97      135.39     57.15 o 
  -9  15  14      537.42      515.96     36.18 o 
  -8  15  14       22.57       20.49     20.24 o 
  -7  15  14     1406.08     1345.65     43.47 o 
  -6  15  14     1544.34     1590.34     67.51 o 
  -5  15  14     1595.76     1534.29     64.66 o 
  -4  15  14     1948.45     1882.75     66.03 o 
  -3  15  14      457.75      474.50     34.39 o 
  -2  15  14     1035.65     1115.57     48.19 o 
  -1  15  14      631.84      706.83     41.13 o 
 -10  16  14      742.17      766.54     74.20 o 
  -9  16  14     2453.71     2457.79     73.81 o 
  -8  16  14        9.27       11.84     20.58 o 
  -7  16  14      211.76      265.40     24.59 o 
  -6  16  14        3.09        6.92     28.69 o 
  -5  16  14        0.08       18.86     29.58 o 
  -4  16  14      136.32      182.18     34.48 o 
  -3  16  14      256.03      298.40     31.25 o 
  -2  16  14      989.43     1005.84     47.20 o 
  -1  16  14      454.09      595.88     49.57 o 
 -10  17  14       89.40       44.88     56.10 o 
  -9  17  14       67.05       55.72     35.42 o 
  -8  17  14      282.59      277.75     29.15 o 
  -7  17  14       23.90        1.24     30.03 o 
  -6  17  14      968.86      908.27     64.78 o 
  -5  17  14      622.44      613.24     70.54 o 
  -4  17  14      127.22      125.15     33.25 o 
  -3  17  14       43.23       27.57     24.60 o 
  -2  17  14        6.83       -6.63     27.01 o 
  -1  17  14      819.69      895.30     45.13 o 
 -10  18  14       52.06      -15.41     55.50 o 
  -9  18  14      172.43      160.67     58.19 o 
  -8  18  14       34.99       65.12     25.27 o 
  -7  18  14       88.49      161.87     51.76 o 
  -6  18  14       22.89       18.53     28.64 o 
  -5  18  14       52.97       22.59     31.58 o 
  -4  18  14        0.14       18.85     45.03 o 
  -3  18  14        3.70       21.26     31.10 o 
  -2  18  14       59.13       45.25     27.66 o 
  -1  18  14      614.96      697.75     41.46 o 
 -10  19  14      202.62      239.51     63.73 o 
  -9  19  14      304.10      347.37     59.69 o 
  -8  19  14      277.25      270.48     31.58 o 
  -7  19  14     1621.26     1484.47     96.04 o 
  -6  19  14       29.60       72.26     49.22 o 
  -5  19  14     1354.53     1242.86     86.47 o 
  -4  19  14     1852.51     1671.46     99.78 o 
  -3  19  14       19.44       60.97     33.12 o 
  -2  19  14     1111.19     1130.14     70.01 o 
  -9  20  14      442.02      454.33     70.46 o 
  -8  20  14       38.94      -45.48     49.37 o 
  -7  20  14      220.11      255.07     56.85 o 
  -6  20  14      220.75      208.54     54.15 o 
  -5  20  14       28.35        2.24     45.63 o 
  -4  20  14      120.26      161.06     34.38 o 
  -3  20  14      264.59      321.01     39.16 o 
  -2  20  14      540.15      661.30     51.99 o 
  -9  21  14        2.35        6.28     55.65 o 
  -8  21  14       21.65        4.34     52.66 o 
  -7  21  14      147.83       72.11     52.06 o 
  -6  21  14      475.75      451.64     62.98 o 
  -5  21  14        8.83      -17.95     45.33 o 
  -4  21  14       70.34       36.36     33.50 o 
  -3  21  14       14.58       66.29     34.86 o 
  -2  21  14      114.96       77.19     37.76 o 
  -9  22  14       18.04      -25.28     55.80 o 
  -8  22  14        7.95       16.90     52.81 o 
  -7  22  14      472.47      475.57     61.48 o 
  -6  22  14      132.21      163.66     55.05 o 
  -5  22  14     1315.24     1336.81     91.26 o 
  -4  22  14      127.45      177.38     36.57 o 
  -3  22  14        1.57        8.36     33.01 o 
  -8  23  14       67.58      142.72     59.09 o 
  -7  23  14     1633.62     1528.90     99.63 o 
  -6  23  14     1886.73     2032.30    113.99 o 
  -5  23  14      417.65      406.16     41.02 o 
  -4  23  14      746.74      874.73     52.72 o 
  -3  23  14      950.04     1017.06     57.67 o 
  -8  24  14       97.56       64.18     57.45 o 
  -7  24  14      319.82      350.66     64.33 o 
  -6  24  14       38.71       74.65     52.21 o 
  -5  24  14      121.10      139.94     36.84 o 
  -4  24  14      224.41      310.56     41.69 o 
  -7  25  14        1.27      -61.63     50.56 o 
  -6  25  14      295.45      249.76     40.00 o 
  -5  25  14      139.95      154.53     43.38 o 
  -4  25  14      185.13      246.91     41.91 o 
 -12   1  15      613.60      633.37     50.71 o 
 -11   1  15      183.10      167.31     41.44 o 
 -10   1  15      907.53      818.57     50.71 o 
  -9   1  15      231.63      197.17     36.58 o 
  -8   1  15      299.40      344.91     25.24 o 
  -7   1  15      505.90      507.41     27.30 o 
  -6   1  15      526.84      452.41     26.60 o 
  -5   1  15     3228.89     2893.65     67.11 o 
  -4   1  15      162.81      227.16     23.60 o 
  -3   1  15      185.58      304.63     38.73 o 
  -2   1  15     2869.13     2724.66    164.56 o 
  -1   1  15      538.55      573.37     58.49 o 
 -12   2  15     1920.58     1886.43     78.40 o 
 -11   2  15       27.43       -4.89     33.30 o 
 -10   2  15      354.74      447.08     57.67 o 
  -9   2  15      962.83      928.88     37.56 o 
  -8   2  15      397.48      377.59     26.15 o 
  -7   2  15      204.34      258.67     23.26 o 
  -6   2  15      146.57      127.20     20.58 o 
  -5   2  15       35.48      248.18     45.48 o 
  -4   2  15       62.11      236.26     45.47 o 
  -3   2  15      870.60      907.34     43.57 o 
  -2   2  15       58.02      306.28     43.01 o 
  -1   2  15      832.64      942.39     67.77 o 
 -12   3  15      626.04      691.31     50.74 o 
 -11   3  15       81.19       85.79     34.30 o 
 -10   3  15     1130.15     1108.97     57.65 o 
  -9   3  15       20.08       46.83     20.17 o 
  -8   3  15      350.46      313.41     25.07 o 
  -7   3  15     1463.58     1258.31     40.85 o 
  -6   3  15       51.44       52.66     20.92 o 
  -5   3  15     1862.76     1849.14     51.67 o 
  -4   3  15     1250.02     1167.51     40.08 o 
  -3   3  15      526.20      611.30     39.40 o 
  -2   3  15      956.04      972.77     58.17 o 
  -1   3  15      400.89      438.08     52.51 o 
 -11   4  15       10.86        3.68     33.63 o 
 -10   4  15        0.11        6.34     38.15 o 
  -9   4  15      157.03      121.67     22.69 o 
  -8   4  15      269.73      258.11     23.99 o 
  -7   4  15        1.14        6.18     18.11 o 
  -6   4  15        1.66       19.97     18.37 o 
  -5   4  15      316.49      465.95     26.67 o 
  -4   4  15       61.61      159.90     27.92 o 
  -3   4  15       14.05       49.23     27.61 o 
  -2   4  15        2.83       91.85     61.93 o 
  -1   4  15       21.25       -8.60     62.61 o 
 -11   5  15       42.16       28.89     33.79 o 
 -10   5  15      577.93      582.86     59.02 o 
  -9   5  15      264.62      286.68     25.72 o 
  -8   5  15     1223.21     1040.41     51.95 o 
  -7   5  15      907.23      793.81     33.80 o 
  -6   5  15      382.92      447.28     26.91 o 
  -5   5  15     1103.46     1061.94     38.14 o 
  -4   5  15     1284.74     1156.60     46.89 o 
  -3   5  15      492.11      571.22     82.88 o 
  -2   5  15      553.52      712.89     52.85 o 
  -1   5  15      340.37      406.48     49.45 o 
 -11   6  15       25.90       89.46     50.71 o 
 -10   6  15      485.95      531.90     42.38 o 
  -9   6  15     1344.75     1286.85     42.40 o 
  -8   6  15      238.09      246.54     24.28 o 
  -7   6  15       40.06       35.40     18.67 o 
  -6   6  15      211.69      207.43     22.57 o 
  -5   6  15      146.02      301.12     39.64 o 
  -4   6  15       19.11       94.69     25.35 o 
  -3   6  15     1538.67     1483.36     54.42 o 
  -2   6  15      120.35      172.48     30.93 o 
  -1   6  15      309.70      427.07     75.70 o 
 -11   7  15       51.23      -11.97     49.22 o 
 -10   7  15      831.74      778.96     72.11 o 
  -9   7  15       30.07       27.88     20.17 o 
  -8   7  15      741.35      743.55     33.24 o 
  -7   7  15      533.78      518.98     28.43 o 
  -6   7  15       52.48       39.72     19.35 o 
  -5   7  15     1785.51     1709.72     47.81 o 
  -4   7  15      375.67      400.28     32.23 o 
  -3   7  15      255.82      308.96     31.76 o 
  -2   7  15      750.00      792.72     44.18 o 
  -1   7  15       92.96       91.75     42.51 o 
 -11   8  15        7.79       -3.59     45.03 o 
 -10   8  15       31.99       48.47     42.49 o 
  -9   8  15       33.11       30.02     18.62 o 
  -8   8  15      515.89      509.32     28.74 o 
  -7   8  15       46.08       41.96     19.31 o 
  -6   8  15        0.94       22.86     18.90 o 
  -5   8  15       69.84       74.45     24.13 o 
  -4   8  15      130.23      157.79     29.29 o 
  -3   8  15       10.58       17.65     35.05 o 
  -2   8  15       10.52       61.11     31.51 o 
  -1   8  15      199.57      207.67     61.93 o 
 -11   9  15       59.81       25.28     53.26 o 
 -10   9  15      204.19      171.14     52.81 o 
  -9   9  15       83.73      107.27     22.19 o 
  -8   9  15      422.53      407.59     35.67 o 
  -7   9  15     1210.31     1075.65     41.33 o 
  -6   9  15     1366.18     1230.46     40.48 o 
  -5   9  15      529.51      571.55     34.75 o 
  -4   9  15     1872.90     1821.57     60.40 o 
  -3   9  15     1223.70     1257.12     51.65 o 
  -2   9  15     1251.48     1296.40     64.45 o 
  -1   9  15      201.07      255.36     82.50 o 
 -11  10  15      160.28       96.04     56.55 o 
 -10  10  15      747.38      831.47     76.89 o 
  -9  10  15        8.96       -0.08     23.06 o 
  -8  10  15       17.95        9.41     20.41 o 
  -7  10  15      426.65      448.59     27.52 o 
  -6  10  15        0.00        2.41     18.88 o 
  -5  10  15     1313.19     1239.14    103.11 o 
  -4  10  15        2.07       -2.93     23.99 o 
  -3  10  15      946.14      943.90     46.11 o 
  -2  10  15        9.80       34.98     29.15 o 
  -1  10  15      710.61      792.60     57.31 o 
 -11  11  15      283.81      290.37     57.75 o 
 -10  11  15      313.06      313.41     61.48 o 
  -9  11  15        4.29       -1.85     24.41 o 
  -8  11  15       40.36       43.54     20.96 o 
  -7  11  15       32.99       10.59     19.55 o 
  -6  11  15      385.21      425.30     33.21 o 
  -5  11  15     2413.58     2332.63     68.27 o 
  -4  11  15      153.80       95.43     26.93 o 
  -3  11  15      151.90      148.43     29.51 o 
  -2  11  15     3095.25     3062.19    130.52 o 
  -1  11  15      111.98      141.76     44.42 o 
 -11  12  15      198.96      263.89     64.78 o 
 -10  12  15       27.37       40.69     52.06 o 
  -9  12  15       66.71       91.09     30.99 o 
  -8  12  15      144.55      181.05     23.56 o 
  -7  12  15       23.99       43.97     20.48 o 
  -6  12  15      278.16      337.95     29.61 o 
  -5  12  15       73.88      116.00     25.41 o 
  -4  12  15       15.98        2.24     25.95 o 
  -3  12  15       27.88       28.97     26.64 o 
  -2  12  15      216.45      361.92     46.27 o 
  -1  12  15       14.12       23.55     77.12 o 
 -11  13  15       74.74       38.60     58.64 o 
 -10  13  15      845.13      883.68     82.13 o 
  -9  13  15     2234.85     2186.28     69.10 o 
  -8  13  15      868.66      848.14     43.04 o 
  -7  13  15       66.53       75.54     21.39 o 
  -6  13  15     2415.90     2277.87    120.05 o 
  -5  13  15     1021.24     1013.85     45.40 o 
  -4  13  15      118.76      101.71     29.44 o 
  -3  13  15      303.11      358.42     40.29 o 
  -2  13  15      435.74      501.68     49.11 o 
 -10  14  15      235.18      206.89     59.09 o 
  -9  14  15       22.76       37.92     33.12 o 
  -8  14  15      158.06      169.79     27.46 o 
  -7  14  15       49.00       69.66     31.95 o 
  -6  14  15      176.44      193.16     34.22 o 
  -5  14  15      141.82      146.65     27.80 o 
  -4  14  15       92.60      122.31     35.16 o 
  -3  14  15     1008.90     1057.87     59.20 o 
  -2  14  15       28.03        8.76     36.40 o 
 -10  15  15      279.86      274.36     62.08 o 
  -9  15  15      162.50      180.12     58.19 o 
  -8  15  15      716.11      755.76     41.03 o 
  -7  15  15      410.03      417.23     61.04 o 
  -6  15  15       98.44       30.07     41.89 o 
  -5  15  15      276.12      368.16     59.54 o 
  -4  15  15      505.99      579.37     44.94 o 
  -3  15  15      211.86      237.49     39.53 o 
  -2  15  15      159.61      198.01     41.81 o 
 -10  16  15        0.44        2.24     54.30 o 
  -9  16  15       95.10       88.86     49.37 o 
  -8  16  15      132.64      138.94     28.06 o 
  -7  16  15       15.10        9.13     42.49 o 
  -6  16  15        1.32      -26.93     44.73 o 
  -5  16  15       74.61       92.90     50.12 o 
  -4  16  15       54.05       42.90     32.28 o 
  -3  16  15       80.88       83.07     37.29 o 
  -2  16  15      344.81      432.92     46.75 o 
 -10  17  15      370.24      451.34     72.41 o 
  -9  17  15      625.86      652.25     75.25 o 
  -8  17  15      688.94      673.49     72.56 o 
  -7  17  15      730.85      679.63     68.22 o 
  -6  17  15     1494.17     1492.39     95.59 o 
  -5  17  15      248.13      220.51     56.10 o 
  -4  17  15      855.99      803.94     75.40 o 
  -3  17  15      703.23      821.82     54.48 o 
  -2  17  15      214.78      190.12     59.84 o 
  -9  18  15      116.68      169.50     54.60 o 
  -8  18  15        8.63       48.47     48.17 o 
  -7  18  15        7.58      -39.49     42.93 o 
  -6  18  15      276.69      321.79     59.09 o 
  -5  18  15       43.67       32.91     50.12 o 
  -4  18  15       36.65       22.59     51.31 o 
  -3  18  15      300.05      244.59     61.04 o 
  -9  19  15        5.98        7.03     54.90 o 
  -8  19  15      107.58      104.42     55.50 o 
  -7  19  15       15.94       16.16     49.37 o 
  -6  19  15      228.81      113.25     53.71 o 
  -5  19  15      264.66      302.79     55.05 o 
  -4  19  15        2.64      -62.68     46.08 o 
  -3  19  15      215.79      281.54     61.78 o 
  -9  20  15        7.08       -7.63     57.00 o 
  -8  20  15       50.60       82.73     56.10 o 
  -7  20  15      323.50      349.01     64.18 o 
  -6  20  15      197.90      180.71     56.25 o 
  -5  20  15      317.73      378.78     63.73 o 
  -4  20  15      295.60      467.20     67.62 o 
  -3  20  15       46.42       29.17     55.20 o 
  -8  21  15      286.57      304.73     64.63 o 
  -7  21  15      491.85      490.83     70.16 o 
  -6  21  15      872.02      855.40     81.38 o 
  -5  21  15      264.64      234.87     57.45 o 
  -4  21  15      759.74      805.44     78.69 o 
  -8  22  15        4.10       -9.87     54.60 o 
  -7  22  15        0.63      -11.07     52.96 o 
  -6  22  15      541.05      606.47     72.70 o 
  -5  22  15      162.50      156.78     58.04 o 
  -4  22  15       68.58      146.31     61.04 o 
  -7  23  15        8.01      -48.47     49.82 o 
  -6  23  15       45.56      151.39     58.64 o 
  -5  23  15      196.70      304.43     62.98 o 
 -11   0  16      257.02      256.71     59.39 o 
 -10   0  16      538.32      581.64     63.88 o 
  -9   0  16      798.53      797.74     50.93 o 
  -8   0  16      392.38      448.09     40.50 o 
  -7   0  16        2.74      140.25     31.77 o 
  -6   0  16      155.96      196.20     67.02 o 
  -5   0  16     1728.58     1554.79     67.74 o 
  -4   0  16       11.63       37.70     50.12 o 
  -3   0  16      432.84      407.06     66.57 o 
  -2   0  16      793.15      972.99     89.46 o 
 -11   1  16       75.63       32.00     34.70 o 
 -10   1  16     1050.52      954.93     69.34 o 
  -9   1  16      262.74      258.40     26.61 o 
  -8   1  16      199.57      210.19     25.48 o 
  -7   1  16     2502.63     2297.78     59.13 o 
  -6   1  16      754.83      735.46     33.85 o 
  -5   1  16      228.80      383.12     65.97 o 
  -4   1  16      447.32      506.49     36.73 o 
  -3   1  16       94.47      121.58     39.40 o 
  -2   1  16      424.80      582.53     52.35 o 
 -11   2  16        0.75      -18.84     49.67 o 
 -10   2  16       15.13      -20.36     29.88 o 
  -9   2  16        8.07       30.06     24.24 o 
  -8   2  16       58.87       58.10     22.59 o 
  -7   2  16      162.04      262.47     28.98 o 
  -6   2  16       59.62       72.50     20.81 o 
  -5   2  16      218.00      300.27     45.07 o 
  -4   2  16       71.11      209.33     42.32 o 
  -3   2  16        4.18       16.34     32.12 o 
  -2   2  16        2.20       -1.03     39.93 o 
 -11   3  16       27.12        2.91     32.69 o 
 -10   3  16      597.21      600.63     51.54 o 
  -9   3  16      677.44      686.70     38.80 o 
  -8   3  16     1031.65      897.91     41.39 o 
  -7   3  16     1463.66     1445.16     45.61 o 
  -6   3  16      450.40      498.79     29.28 o 
  -5   3  16      817.06      817.63     36.03 o 
  -4   3  16     1429.59     1349.67     54.34 o 
  -3   3  16       23.76       33.47     79.51 o 
  -2   3  16      199.21      300.54    103.15 o 
 -11   4  16      330.20      374.53     42.66 o 
 -10   4  16       24.75       53.91     44.06 o 
  -9   4  16      602.92      698.28     39.30 o 
  -8   4  16       40.00      105.42     22.25 o 
  -7   4  16      145.59      267.92     30.29 o 
  -6   4  16        0.68       81.26     23.06 o 
  -5   4  16      517.45      658.11     38.54 o 
  -4   4  16       16.36      186.97     35.76 o 
  -3   4  16      605.46      601.97     53.26 o 
  -2   4  16      597.21      655.24     57.00 o 
 -11   5  16      251.91      308.94     79.36 o 
 -10   5  16      559.09      502.11     43.69 o 
  -9   5  16     1101.17     1004.29     46.07 o 
  -8   5  16      377.26      362.06     27.36 o 
  -7   5  16     1698.25     1524.25     46.72 o 
  -6   5  16      546.46      591.77     31.66 o 
  -5   5  16      682.04      656.91     37.93 o 
  -4   5  16     1145.02     1095.94     49.61 o 
  -3   5  16       37.38       17.89     28.88 o 
  -2   5  16       86.94      142.45     41.74 o 
 -11   6  16       33.02       73.90     52.81 o 
 -10   6  16        0.12        2.95     39.05 o 
  -9   6  16       25.15       17.85     25.44 o 
  -8   6  16       80.64       82.29     22.24 o 
  -7   6  16        0.67       60.09     23.82 o 
  -6   6  16        3.53       48.62     20.59 o 
  -5   6  16      109.11      105.40     27.04 o 
  -4   6  16       39.92      102.36     27.28 o 
  -3   6  16        9.62        7.62     36.39 o 
  -2   6  16      129.08      145.83     65.30 o 
 -11   7  16      522.52      373.40     65.37 o 
 -10   7  16     1380.20     1319.91     93.65 o 
  -9   7  16      184.55      180.52     28.06 o 
  -8   7  16      600.61      565.12     39.04 o 
  -7   7  16     1221.06     1227.75     41.83 o 
  -6   7  16      634.04      692.10     44.16 o 
  -5   7  16       19.18        1.20     23.92 o 
  -4   7  16      288.52      291.73     33.29 o 
  -3   7  16      477.67      579.57     41.06 o 
  -2   7  16      557.51      639.40     55.60 o 
 -11   8  16      392.03      341.38     65.22 o 
 -10   8  16       28.30       74.35     52.06 o 
  -9   8  16      557.31      557.10     35.66 o 
  -8   8  16        1.02       24.53     24.28 o 
  -7   8  16      108.78      150.43     23.81 o 
  -6   8  16      207.55      270.30     29.09 o 
  -5   8  16      102.63       56.00     26.80 o 
  -4   8  16       20.19       20.56     30.84 o 
  -3   8  16      453.93      517.18     49.83 o 
  -2   8  16      952.35     1071.41     65.87 o 
 -11   9  16       40.05      102.62     57.00 o 
 -10   9  16      718.36      751.13     76.89 o 
  -9   9  16      390.34      376.39     56.55 o 
  -8   9  16      631.48      657.25     56.79 o 
  -7   9  16      382.09      367.28     27.35 o 
  -6   9  16       39.45       21.85     26.62 o 
  -5   9  16      259.40      328.60     33.12 o 
  -4   9  16      272.44      289.12     35.17 o 
  -3   9  16      252.34      310.57     72.41 o 
  -2   9  16      390.65      413.67     48.77 o 
 -11  10  16        9.56      -52.96     53.26 o 
 -10  10  16      217.01      189.24     59.39 o 
  -9  10  16        0.87      -22.59     45.93 o 
  -8  10  16        1.34       39.07     28.10 o 
  -7  10  16       92.89       67.27     24.97 o 
  -6  10  16       41.83       20.26     25.51 o 
  -5  10  16      284.55      375.84     49.98 o 
  -4  10  16      724.15      825.53     80.26 o 
  -3  10  16      175.06      202.03     41.42 o 
  -2  10  16       22.49       47.34     40.08 o 
 -10  11  16      126.13      115.64     57.30 o 
  -9  11  16      657.86      609.61     70.61 o 
  -8  11  16     1556.28     1484.15     56.13 o 
  -7  11  16      816.72      809.03     59.24 o 
  -6  11  16      402.39      472.61     41.02 o 
  -5  11  16     1222.31     1275.59     61.78 o 
  -4  11  16     1061.34     1072.68    107.56 o 
  -3  11  16       50.74      110.67     38.59 o 
 -10  12  16      723.43      921.38     84.07 o 
  -9  12  16      201.23      229.63     59.54 o 
  -8  12  16       45.08       21.89     29.85 o 
  -7  12  16        8.01       73.45     50.56 o 
  -6  12  16       66.22       94.50     33.48 o 
  -5  12  16       97.33      166.02     90.43 o 
  -4  12  16      208.50      283.67     39.66 o 
  -3  12  16      514.57      677.63     53.43 o 
 -10  13  16      397.94      317.75     66.12 o 
  -9  13  16      182.56      107.26     51.31 o 
  -8  13  16      216.84      226.55     31.13 o 
  -7  13  16     1712.25     1639.60    101.88 o 
  -6  13  16      204.05      228.89     56.70 o 
  -5  13  16        8.58        1.43     31.92 o 
  -4  13  16      541.18      647.10     50.33 o 
  -3  13  16      129.53      134.99     75.17 o 
 -10  14  16       78.19      108.01     60.29 o 
  -9  14  16      130.84      178.62     58.94 o 
  -8  14  16      120.13      213.78     52.36 o 
  -7  14  16        0.57       66.72     45.48 o 
  -6  14  16       56.20       -6.88     50.12 o 
  -5  14  16       20.74       22.60     38.37 o 
  -4  14  16      207.22      277.61     41.21 o 
  -3  14  16        1.15        9.34     38.30 o 
  -9  15  16       63.57       97.69     56.85 o 
  -8  15  16     1766.43     1575.12    104.72 o 
  -7  15  16      437.73      537.66     69.26 o 
  -6  15  16       72.65      134.79     55.80 o 
  -5  15  16     1204.13     1106.13     84.37 o 
  -4  15  16      369.85      335.98     74.65 o 
  -3  15  16      637.74      772.43     54.37 o 
  -9  16  16      153.17      120.73     58.19 o 
  -8  16  16       67.29        8.68     53.56 o 
  -7  16  16      794.24      801.40     80.33 o 
  -6  16  16       57.67       54.45     54.45 o 
  -5  16  16       13.21       79.89     55.05 o 
  -4  16  16       84.85       73.00     57.75 o 
  -9  17  16       71.24       95.74     57.75 o 
  -8  17  16      112.85       95.44     51.31 o 
  -7  17  16      335.10      356.34     65.97 o 
  -6  17  16        7.04        7.93     52.36 o 
  -5  17  16        3.46      -72.56     51.76 o 
  -4  17  16      135.15      186.10     59.24 o 
  -8  18  16      295.12      381.78     67.77 o 
  -7  18  16      550.06      702.07     78.69 o 
  -6  18  16     1394.03     1281.61     95.14 o 
  -5  18  16       33.60        1.05     54.30 o 
  -4  18  16      112.70       97.69     58.49 o 
  -8  19  16      576.14      668.41     79.14 o 
  -7  19  16     1652.89     1464.42    102.77 o 
  -6  19  16      765.55      650.16     70.76 o 
  -5  19  16      566.06      631.46     74.95 o 
  -7  20  16        8.41      116.54     58.94 o 
  -6  20  16      121.08       72.85     58.64 o 
 -11   1  17      696.42      686.44     51.13 o 
 -10   1  17      139.13      172.54     37.44 o 
  -9   1  17     1085.35      982.46     57.96 o 
  -8   1  17       18.27       33.58     25.95 o 
  -7   1  17      192.26      208.50     26.00 o 
  -6   1  17     1096.08     1159.02     53.49 o 
  -5   1  17      293.88      294.79     34.02 o 
  -4   1  17       98.40      240.06    116.84 o 
  -3   1  17      863.96     1055.32     74.80 o 
 -11   2  17     1235.09     1340.69     66.70 o 
 -10   2  17      191.47      180.32     57.37 o 
  -9   2  17      503.13      499.22     42.93 o 
  -8   2  17      337.74      376.92     33.67 o 
  -7   2  17      155.02      162.94     24.52 o 
  -6   2  17       28.35       59.99     33.62 o 
  -5   2  17       36.76       64.03     28.55 o 
  -4   2  17     1631.72     1600.15     80.56 o 
  -3   2  17      523.59      708.17     57.28 o 
 -11   3  17     2450.24     2353.67    154.09 o 
 -10   3  17      382.02      400.93     43.59 o 
  -9   3  17      317.16      383.66     41.38 o 
  -8   3  17      333.68      329.62     34.11 o 
  -7   3  17      458.65      548.66     67.80 o 
  -6   3  17      280.44      299.83     27.45 o 
  -5   3  17       13.77       57.72     31.46 o 
  -4   3  17       85.63      269.14     90.21 o 
  -3   3  17     1156.10     1260.81     73.83 o 
 -10   4  17      118.69       55.50     34.57 o 
  -9   4  17        0.32       31.92     34.01 o 
  -8   4  17       12.28       -6.32     23.70 o 
  -7   4  17      134.48      202.83     29.02 o 
  -6   4  17      108.36      180.09     50.32 o 
  -5   4  17       26.58       28.00     37.76 o 
  -4   4  17        0.65       22.08     36.21 o 
  -3   4  17        0.17      168.30     45.26 o 
 -10   5  17       84.87       60.43     36.36 o 
  -9   5  17      388.99      373.77     42.15 o 
  -8   5  17      398.77      381.72     35.21 o 
  -7   5  17      433.54      395.61     34.15 o 
  -6   5  17      959.68      853.98     53.87 o 
  -5   5  17      729.11      723.29     42.92 o 
  -4   5  17      247.80      343.64     84.00 o 
  -3   5  17     1240.89     1321.04     74.06 o 
 -10   6  17      153.44      202.52     38.50 o 
  -9   6  17       62.18       36.24     30.81 o 
  -8   6  17      107.34      112.06     28.34 o 
  -7   6  17       28.79       76.87     27.23 o 
  -6   6  17      100.04      199.51     37.83 o 
  -5   6  17       18.36       67.99     36.98 o 
  -4   6  17     1240.18     1206.18     68.28 o 
  -3   6  17      115.39      243.93     46.60 o 
 -10   7  17      107.67       23.34     51.01 o 
  -9   7  17      207.22      226.18     36.12 o 
  -8   7  17       67.95       62.55     26.59 o 
  -7   7  17       62.72      108.24     35.35 o 
  -6   7  17      226.64      310.97     40.57 o 
  -5   7  17      206.43      191.73     40.24 o 
  -4   7  17      234.10      299.47     61.34 o 
  -3   7  17     1019.58     1078.65     67.25 o 
 -10   8  17      241.90      268.98     56.55 o 
  -9   8  17       22.52        7.91     35.75 o 
  -8   8  17       11.69       27.37     27.53 o 
  -7   8  17      476.00      553.02     44.07 o 
  -6   8  17      732.37      926.41    104.87 o 
  -5   8  17      254.47      300.93     42.73 o 
  -4   8  17      309.66      330.08     44.85 o 
 -10   9  17      706.59      681.57     76.74 o 
  -9   9  17      418.92      441.47     63.13 o 
  -8   9  17      509.11      521.26     38.01 o 
  -7   9  17     1783.34     1688.52     71.95 o 
  -6   9  17     1480.07     1560.04     70.86 o 
  -5   9  17      564.21      627.64     51.10 o 
  -4   9  17      240.36      157.70     72.93 o 
 -10  10  17        4.61       27.38     54.30 o 
  -9  10  17        0.19      -33.96     51.01 o 
  -8  10  17       20.92       43.21     35.98 o 
  -7  10  17       14.66       32.27     31.47 o 
  -6  10  17      705.31      749.70     52.45 o 
  -5  10  17       14.23       97.61     38.19 o 
  -4  10  17      559.74      790.09     57.74 o 
 -10  11  17      143.66      129.70     61.04 o 
  -9  11  17      129.72       77.19     57.15 o 
  -8  11  17      402.56      407.21     65.82 o 
  -7  11  17      746.04      803.78     52.54 o 
  -6  11  17      441.95      482.69     46.11 o 
  -5  11  17       94.17       91.05     38.06 o 
  -4  11  17      630.37      724.55     56.34 o 
  -9  12  17      264.87      334.05     68.52 o 
  -8  12  17      214.10      171.29     60.14 o 
  -7  12  17       79.08      169.50     52.51 o 
  -6  12  17        1.20       50.19     39.79 o 
  -5  12  17      107.70      145.45     38.84 o 
  -4  12  17       92.22      205.25     68.82 o 
  -9  13  17      202.63      157.38     54.15 o 
  -8  13  17      670.87      699.97     73.00 o 
  -7  13  17      548.82      560.25     72.41 o 
  -6  13  17       18.50       22.74     48.77 o 
  -5  13  17      751.12      758.12     53.66 o 
  -9  14  17        6.68       30.67     58.04 o 
  -8  14  17        8.56       15.86     56.10 o 
  -7  14  17      273.76      293.51     64.93 o 
  -6  14  17      287.43      308.17     64.93 o 
  -5  14  17      183.13      154.24     39.46 o 
  -8  15  17       32.94      113.55     59.99 o 
  -7  15  17        8.39       32.16     55.65 o 
  -6  15  17      694.06      824.74     83.63 o 
  -7  16  17       36.17      104.72     54.90 o 
  -6  16  17       11.32      -19.60     56.40 o 
 -10   0  18     1291.68     1255.13     94.25 o 
  -9   0  18     1884.46     1941.79    113.40 o 
  -8   0  18      673.47      800.05     75.85 o 
  -7   0  18      667.41      782.40     75.85 o 
  -6   0  18     1420.20     1476.69    103.97 o 
  -5   0  18      881.49      918.09     86.62 o 
 -10   1  18      687.86      743.36     53.23 o 
  -9   1  18      732.12      884.52     58.04 o 
  -8   1  18      984.56      968.51     68.14 o 
  -7   1  18      146.18      200.42     39.46 o 
  -6   1  18      829.60      868.26    137.33 o 
  -5   1  18      638.77      654.66     55.03 o 
 -10   2  18        5.52       35.68     41.66 o 
  -9   2  18      170.37      200.43     39.52 o 
  -8   2  18       13.98      223.34     39.33 o 
  -7   2  18      243.93      286.54     42.89 o 
  -6   2  18       34.15      214.95     77.72 o 
  -5   2  18       30.70      172.33     44.67 o 
 -10   3  18      274.41      218.74     42.73 o 
  -9   3  18      523.23      491.90     80.86 o 
  -8   3  18     1358.46     1349.38     67.71 o 
  -7   3  18       12.08       15.35     41.36 o 
  -6   3  18      481.57      590.23     52.23 o 
  -5   3  18      822.93      982.25     63.71 o 
  -9   4  18        8.60       32.75     33.08 o 
  -8   4  18       98.84      172.90     38.70 o 
  -7   4  18       41.21      179.09    100.38 o 
  -6   4  18      371.62      444.13     48.75 o 
  -5   4  18       29.35       23.04     37.91 o 
  -9   5  18       15.66       30.65     56.17 o 
  -8   5  18     1210.28     1099.67     63.16 o 
  -7   5  18      744.30      734.84     54.80 o 
  -6   5  18      569.94      628.19     53.94 o 
  -5   5  18       49.86       46.94     41.19 o 
  -9   6  18       23.18        3.59     35.20 o 
  -8   6  18       33.64      140.39     37.53 o 
  -7   6  18      260.37      314.53     43.47 o 
  -6   6  18        2.48       39.52     37.67 o 
  -5   6  18        2.70       50.66     40.80 o 
  -9   7  18      534.26      687.17     51.84 o 
  -8   7  18      787.27      723.61     53.65 o 
  -7   7  18       59.12       39.65     36.55 o 
  -6   7  18       90.68      121.43     56.10 o 
  -5   7  18      391.49      433.83     48.17 o 
  -9   8  18      188.99      201.21     41.19 o 
  -8   8  18      346.07      356.50     43.16 o 
  -7   8  18        1.92       22.54     37.77 o 
  -6   8  18      763.59      820.95     57.10 o 
  -8   9  18      714.06      681.98     50.02 o 
  -7   9  18      313.78      330.90     61.93 o 
  -6   9  18       75.18      104.80     39.71 o 
  -8  10  18       64.33      130.75     59.99 o 
  -7  10  18      132.53      146.56     38.42 o 
  -6  10  18       85.85       98.99     38.70 o 
  -7  11  18       94.20      142.78     38.74 o 
                                                 
